# Supplementary material for: Neuroprotective effects of dexmedetomidine against hyperoxia-induced injury in the developing rat brain
Source: PLoS One. 2017 Feb 3;12(2):e0171498. doi: 10.1371/journal.pone.0171498 (PMC5291450; doi:10.1371/journal.pone.0171498)
Supplement: S1 Table — (XLSX) [file pone.0171498.s001.xlsx]

## Sheet: Nestin IHC
Nestin-NO	mean	%	mean %	Nestin-DEX1	mean	%	mean %	Nestin-DEX5	mean	%	mean %	Nestin-DEX10	mean	%	mean %
362	354.05	102.245	100	304	376.55	85.8636	106.355	463	467.1	130.772	131.931	387	375.1	109.307	105.945
339		95.7492		387		109.307		472		133.315		377		106.482
357		100.833		377		106.482		493		139.246		356		100.551
320		90.3827		381		107.612		487		137.551		335		94.6194
334		94.337		405		114.391		493		139.246		394		111.284
347		98.0088		371		104.787		501		141.505		368		103.94
403		113.826		408		115.238		471		133.032		389		109.871
361		101.963		331		93.4896		498		140.658		384		108.459
381		107.612		345		97.4439		479		135.292		366		103.375
354		99.9859		369		104.223		417		117.78		396		111.849
369		104.223		327		92.3598		465		131.337		383		108.177
348		98.2912		361		101.963		418		118.062		370		104.505
344		97.1614		390		110.154		478		135.009		362		102.245
366		103.375		369		104.223		452		127.666		351		99.1385
325		91.7949		389		109.871		408		115.238		381		107.612
329		92.9247		391		110.436		469		132.467		395		111.566
343		96.879		409		115.52		470		132.75		384		108.459
356		100.551		417		117.78		454		128.23		369		104.223
372		105.07		402		113.543		466		131.62		375		105.917
371		104.787		398		112.414		488		137.834		380		107.329
Nestin-HY	mean	%	mean %	Nestin-HYDEX1	mean	%	mean %	Nestin-HYDEX5	mean	%	mean %	Nestin-HYDEX10	mean	%	mean %
265	223.4	74.8482	63.0984	265	285.5	74.8482	80.6383	249	319.55	70.329	90.2556	320	321.55	90.3827	90.8205
186		52.535		257		72.5886		268		75.6955		331		93.4896
197		55.6419		292		82.4742		308		86.9934		318		89.8178
208		58.7488		287		81.062		326		92.0774		328		92.6423
227		64.1152		274		77.3902		348		98.2912		341		96.3141
256		72.3062		308		86.9934		340		96.0316		328		92.6423
236		66.6573		299		84.4513		302		85.2987		332		93.7721
222		62.703		286		80.7796		299		84.4513		334		94.337
202		57.0541		289		81.6269		246		69.4817		301		85.0162
196		55.3594		291		82.1918		281		79.3673		326		92.0774
193		54.5121		328		92.6423		348		98.2912		331		93.4896
228		64.3977		319		90.1003		340		96.0316		317		89.5354
219		61.8557		261		73.7184		327		92.3598		338		95.4667
241		68.0695		257		72.5886		336		94.9019		313		88.4056
237		66.9397		273		77.1078		318		89.8178		322		90.9476
217		61.2908		298		84.1689		361		101.963		310		87.5583
221		62.4206		263		74.2833		370		104.505		318		89.8178
208		58.7488		285		80.4971		361		101.963		323		91.2301
268		75.6955		292		82.4742		319		90.1003		303		85.5811
241		68.0695		286		80.7796		344		97.1614		297		83.8865

## Sheet: PSANCAM IHC
PSA-NO	mean	%	mean %	PSA-DEX1	mean	%	mean %	PSA-DEX5	mean	%	mean %	PSA-DEX10	mean	%	mean %
214	209.3	102.246	100	276	264.05	131.868	126.159	371	348.6	177.258	166.555	193	198.85	92.2121	95.0072
192		91.7344		328		156.713		358		171.046		205		97.9455
197		94.1233		353		168.657		347		165.791		198		94.6011
221		105.59		272		129.957		352		168.18		206		98.4233
183		87.4343		261		124.701		356		170.091		218		104.157
219		104.634		256		122.312		342		163.402		223		106.546
212		101.29		261		124.701		364		173.913		211		100.812
183		87.4343		220		105.112		359		171.524		221		105.59
208		99.3789		231		110.368		339		161.968		216		103.201
213		101.768		226		107.979		374		178.691		234		111.801
260		124.224		247		118.012		340		162.446		244		116.579
188		89.8232		302		144.29		331		158.146		187		89.3454
218		104.157		236		112.757		333		159.102		165		78.8342
209		99.8567		298		142.379		361		172.48		153		73.1008
214		102.246		287		137.124		342		163.402		201		96.0344
221		105.59		265		126.613		330		157.668		187		89.3454
231		110.368		229		109.412		333		159.102		152		72.623
183		87.4343		255		121.835		335		160.057		179		85.5232
216		103.201		260		124.224		367		175.346		186		88.8677
204		97.4677		218		104.157		338		161.491		198		94.6011
PSA-HY	mean	%	mean %	PSA-HYDEX1	mean	%	mean %	PSA-HYDEX5	mean	%	mean %	PSA-HYDEX10	mean	%	mean %
157	164.1	75.0119	78.4042	240	214.85	114.668	102.652	216	212.3	103.201	101.433	130	151.55	62.1118	72.408
193		92.2121		298		142.379		221		105.59		156		74.5342
162		77.4009		241		115.146		218		104.157		140		66.8896
148		70.7119		199		95.0788		231		110.368		168		80.2676
167		79.7898		223		106.546		212		101.29		180		86.001
197		94.1233		180		86.001		208		99.3789		162		77.4009
162		77.4009		168		80.2676		212		101.29		146		69.7563
176		84.0898		194		92.6899		210		100.334		152		72.623
206		98.4233		196		93.6455		218		104.157		156		74.5342
171		81.7009		172		82.1787		204		97.4677		119		56.8562
146		69.7563		281		134.257		205		97.9455		157		75.0119
159		75.9675		205		97.9455		214		102.246		171		81.7009
134		64.0229		273		130.435		228		108.935		146		69.7563
148		70.7119		200		95.5566		224		107.023		139		66.4118
144		68.8008		198		94.6011		194		92.6899		154		73.5786
133		63.5452		235		112.279		200		95.5566		137		65.4563
172		82.1787		213		101.768		213		101.768		150		71.6675
160		76.4453		201		96.0344		212		101.29		159		75.9675
162		77.4009		196		93.6455		204		97.4677		166		79.312
185		88.3899		184		87.9121		202		96.5122		143		68.323

## Sheet: NeuN IHC
NeuN-NO	mean	%	mean %	NeuN-DEX1	mean	%	mean %	NeuN-DEX5	mean	%	mean %	NeuN-DEX10	mean	%	mean %
330	333.3	99.0099	100	395	372.75	118.512	111.836	430	437.15	129.013	131.158	230	210.7	69.0069	63.2163
342		102.61		380		114.011		429		128.713		245		73.5074
346		103.81		421		126.313		419		125.713		264		79.2079
361		108.311		398		119.412		424		127.213		259		77.7078
370		111.011		413		123.912		405		121.512		243		72.9073
359		107.711		269		80.7081		398		119.412		167		50.105
341		102.31		310		93.0093		430		129.013		163		48.9049
349		104.71		248		74.4074		418		125.413		122		36.6037
327		98.1098		399		119.712		428		128.413		196		58.8059
322		96.6097		397		119.112		448		134.413		213		63.9064
309		92.7093		387		116.112		480		144.014		228		68.4068
343		102.91		382		114.611		405		121.512		234		70.207
321		96.3096		406		121.812		446		133.813		194		58.2058
334		100.21		289		86.7087		408		122.412		195		58.5059
326		97.8098		403		120.912		480		144.014		185		55.5056
292		87.6088		391		117.312		471		141.314		172		51.6052
327		98.1098		412		123.612		442		132.613		267		80.108
285		85.5086		357		107.111		484		145.215		227		68.1068
345		103.51		382		114.611		434		130.213		219		65.7066
337		101.11		416		124.812		464		139.214		191		57.3057
NeuN-HY	mean	%	mean %	NeuN-HYDEX1	mean	%	mean %	NeuN-HYDEX5	mean	%	mean %	NeuN-HYDEX10	mean	%	mean %
249	233.65	74.7075	70.102	294	241.25	88.2088	72.3822	419	387.85	125.713	116.367	169	175.6	50.7051	52.6853
222		66.6067		305		91.5092		405		121.512		158		47.4047
201		60.306		278		83.4083		412		123.612		171		51.3051
222		66.6067		238		71.4071		399		119.712		196		58.8059
242		72.6073		298		89.4089		409		122.712		190		57.0057
253		75.9076		226		67.8068		414		124.212		183		54.9055
178		53.4053		231		69.3069		368		110.411		201		60.306
226		67.8068		218		65.4065		329		98.7099		200		60.006
225		67.5068		148		44.4044		359		107.711		192		57.6058
236		70.8071		234		70.207		335		100.51		155		46.5047
269		80.7081		235		70.5071		373		111.911		169		50.7051
250		75.0075		276		82.8083		439		131.713		181		54.3054
246		73.8074		253		75.9076		424		127.213		190		57.0057
266		79.808		275		82.5083		407		122.112		162		48.6049
234		70.207		216		64.8065		390		117.012		154		46.2046
245		73.5074		242		72.6073		434		130.213		199		59.706
288		86.4086		208		62.4062		374		112.211		195		58.5059
150		45.0045		228		68.4068		343		102.91		128		38.4038
220		66.0066		206		61.8062		364		109.211		141		42.3042
251		75.3075		216		64.8065		360		108.011		178		53.4053

## Sheet: PCNA IHC
PCNA-NO	mean	%	mean %	PCNA-DEX1	mean	%	mean %	PCNA-DEX5	mean	%	mean %	PCNA-DEX10	mean	%	mean %		from nestin staining
308	286.7	107.429	100	176	280.05	61.3882	97.6805	349	316.5	121.73	110.394	291	268	101.5	93.4775
291		101.5		284		99.0582		356		124.172		263		91.7335
310		108.127		264		92.0823		321		111.964		269		93.8263
262		91.3847		312		108.825		342		119.288		271		94.5239
249		86.8504		297		103.593		334		116.498		283		98.7095
256		89.2919		313		109.173		351		122.428		284		99.0582
314		109.522		332		115.8		326		113.708		258		89.9895
276		96.2679		227		79.1768		338		117.893		262		91.3847
269		93.8263		291		101.5		342		119.288		257		89.6407
271		94.5239		287		100.105		290		101.151		251		87.548
289		100.802		174		60.6906		285		99.407		274		95.5703
303		105.685		259		90.3383		348		121.381		254		88.5943
277		96.6167		273		95.2215		280		97.6631		270		94.1751
281		98.0119		266		92.7799		295		102.895		271		94.5239
307		107.081		312		108.825		293		102.197		263		91.7335
345		120.335		324		113.01		304		106.034		268		93.4775
249		86.8504		308		107.429		312		108.825		276		96.2679
260		90.6871		297		103.593		303		105.685		271		94.5239
297		103.593		318		110.917		277		96.6167		257		89.6407
320		111.615		287		100.105		284		99.0582		267		93.1287
PCNA-HY	mean	%	mean %	PCNA-HYDEX1	mean	%	mean %	PCNA-HYDEX5	mean	%	mean %	PCNA-HYDEX10	mean	%	mean %
179	190.8	62.4346	66.5504	235	196.25	81.9672	68.4513	310	268.55	108.127	93.6693	236	244.1	82.316	85.1413
186		64.8762		184		64.1786		273		95.2215		241		84.06
197		68.7129		198		69.0617		261		91.0359		233		81.2696
212		73.9449		196		68.3641		246		85.804		218		76.0377
243		84.7576		195		68.0153		241		84.06		236		82.316
234		81.6184		197		68.7129		302		105.337		231		80.572
263		91.7335		181		63.1322		228		79.5256		218		76.0377
207		72.2009		162		56.5051		241		84.06		221		77.0841
164		57.2027		175		61.0394		266		92.7799		243		84.7576
137		47.7851		188		65.5738		236		82.316		259		90.3383
152		53.0171		216		75.3401		280		97.6631		266		92.7799
197		68.7129		208		72.5497		291		101.5		255		88.9431
172		59.993		199		69.4105		284		99.0582		269		93.8263
208		72.5497		187		65.225		221		77.0841		256		89.2919
193		67.3178		157		54.7611		248		86.5016		243		84.7576
174		60.6906		167		58.249		289		100.802		256		89.2919
165		57.5514		224		78.1304		261		91.0359		248		86.5016
172		59.993		198		69.0617		288		100.453		241		84.06
193		67.3178		226		78.828		312		108.825		259		90.3383
168		58.5978		232		80.9208		293		102.197		253		88.2456
PCNA-NO	mean	%	mean %	PCNA-DEX1	mean	%	mean %	PCNA-DEX5	mean	%	mean %	PCNA-DEX10	mean	%	mean %		from PSANCAM staining
297	269.15	110.347	100	309	339.1	114.806	125.989	425	417.6	148.239	155.155	256	251.75	89.2919	93.5352
296		109.976		380		141.185		426		148.587		247		86.1528
251		93.2565		421		156.418		414		144.402		245		85.4552
269		99.9443		430		159.762		418		145.797		247		86.1528
254		94.3712		404		150.102		420		146.495		238		83.0136
262		97.3435		378		140.442		437		152.424		251		87.548
272		101.059		384		142.671		428		149.285		247		86.1528
237		88.055		346		128.553		432		150.68		254		88.5943
274		101.802		366		135.984		435		151.727		269		93.8263
226		83.968		321		119.264		405		141.263		259		90.3383
286		106.26		293		108.861		400		139.519		245		85.4552
255		94.7427		325		120.751		428		149.285		245		85.4552
298		110.719		221		82.1103		406		141.611		239		83.3624
260		96.6004		298		110.719		401		139.867		268		93.4775
253		93.9996		306		113.691		403		140.565		251		87.548
295		109.604		283		105.146		384		133.938		247		86.1528
297		110.347		289		107.375		398		138.821		284		99.0582
242		89.9127		331		122.98		402		140.216		240		83.7112
268		99.5727		336		124.837		443		154.517		251		87.548
291		108.118		361		134.126		447		155.912		252		87.8968
PCNA-HY	mean	%	mean %	PCNA-HYDEX1	mean	%	mean %	PCNA-HYDEX5	mean	%	mean %	PCNA-HYDEX10	mean	%	mean %
188	203.6	69.8495	75.6456	311	265.25	115.549	98.551	337	328.3	125.209	121.977	186	193.95	69.1064	72.0602
218		80.9957		297		110.347		318		118.15		185		68.7349
208		77.2803		286		106.26		311		115.549		191		70.9641
199		73.9365		264		98.0866		326		121.122		177		65.7626
203		75.4226		291		108.118		334		124.094		263		97.715
211		78.3949		182		67.6203		317		117.778		221		82.1103
183		67.9918		184		68.3634		311		115.549		218		80.9957
201		74.6795		188		69.8495		321		119.264		189		70.2211
209		77.6519		301		111.834		316		117.407		234		86.9404
209		77.6519		298		110.719		320		118.893		130		48.3002
226		83.968		352		130.782		319		118.521		210		78.0234
204		75.7942		278		103.288		320		118.893		212		78.7665
220		81.7388		335		124.466		321		119.264		161		59.8179
208		77.2803		297		110.347		322		119.636		182		67.6203
194		72.0788		269		99.9443		344		127.81		186		69.1064
207		76.9088		275		102.174		351		130.411		193		71.7072
215		79.8811		263		97.715		357		132.64		167		62.0472
180		66.8772		185		68.7349		350		130.039		162		60.1895
183		67.9918		215		79.8811		350		130.039		212		78.7665
206		76.5372		234		86.9404		321		119.264		200		74.308
PCNA-NO	mean	%	mean %	PCNA-DEX1	mean	%	mean %	PCNA-DEX5	mean	%	mean %	PCNA-DEX10	mean	%	mean %		from NeuN staining
179	220.7	81.1056	100	279	261.5	126.416	118.487	353	340.4	159.946	154.237	210	177.7	95.1518	80.5165
231		104.667		280		126.869		384		173.992		218		98.7766
188		85.1835		293		132.759		326		147.712		164		74.309
240		108.745		280		126.869		381		172.633		161		72.9497
243		110.104		283		128.228		362		164.024		178		80.6525
234		106.026		109		49.3883		368		166.742		166		75.2152
208		94.2456		161		72.9497		349		158.133		169		76.5745
278		125.963		110		49.8414		336		152.243		179		81.1056
212		96.058		291		131.853		385		174.445		205		92.8863
247		111.917		321		145.446		356		161.305		197		89.2614
223		101.042		284		128.681		287		130.041		103		46.6697
245		111.01		312		141.368		348		157.68		215		97.4173
224		101.495		291		131.853		299		135.478		193		87.449
218		98.7766		214		96.9642		338		153.149		177		80.1994
220		99.6828		278		125.963		360		163.117		162		73.4028
182		82.4649		315		142.728		362		164.024		157		71.1373
210		95.1518		305		138.197		294		133.213		174		78.8401
221		100.136		297		134.572		256		115.995		179		81.1056
210		95.1518		300		135.931		390		176.71		178		80.6525
201		91.0739		227		102.855		274		124.15		169		76.5745
PCNA-HY	mean	%	mean %	PCNA-HYDEX1	mean	%	mean %	PCNA-HYDEX5	mean	%	mean %	PCNA-HYDEX10	mean	%	mean %
218	210.8	98.7766	95.5143	191	154.2	86.5428	69.8686	285	255.45	129.135	115.745	118	136.6	53.4662	61.894
188		85.1835		154		69.778		269		121.885		166		75.2152
209		94.6987		153		69.3249		297		134.572		123		55.7318
234		106.026		156		70.6842		225		101.948		127		57.5442
226		102.401		141		63.8876		274		124.15		140		63.4345
249		112.823		151		68.4187		269		121.885		124		56.1849
197		89.2614		210		95.1518		236		106.932		108		48.9352
182		82.4649		156		70.6842		254		115.088		112		50.7476
201		91.0739		172		77.9338		273		123.697		178		80.6525
231		104.667		145		65.7		264		119.619		168		76.1214
226		102.401		151		68.4187		256		115.995		125		56.638
212		96.058		173		78.387		261		118.26		169		76.5745
215		97.4173		181		82.0118		231		104.667		166		75.2152
201		91.0739		132		59.8097		226		102.401		168		76.1214
214		96.9642		152		68.8718		199		90.1676		102		46.2166
152		68.8718		143		64.7938		190		86.0897		155		70.2311
202		91.527		125		56.638		227		102.855		112		50.7476
201		91.0739		119		53.9193		280		126.869		117		53.0131
207		93.7925		148		67.0594		321		145.446		124		56.1849
251		113.729		131		59.3566		272		123.244		130		58.9035
