# Supplementary material for: Neuroprotective effects of dexmedetomidine against hyperoxia-induced injury in the developing rat brain
Source: PLoS One. 2017 Feb 3;12(2):e0171498. doi: 10.1371/journal.pone.0171498 (PMC5291450; doi:10.1371/journal.pone.0171498)
Supplement: S2 Table — (XLSX) [file pone.0171498.s002.xlsx]

## Sheet: CINC-1
	Housekeeper		Targetgene
	Ct	Mean	Ct	Mean	delta CT	mean delta CT control	delta delta CT	2^(-deltadeltaCT) [%]		an 100% angeglichen	%
17 1	27.3892	27.7919	30.7285	30.2924	2.50051	2.61791	-0.1174	1.08478	1.03304	1.05008	105.008	100		Normoxie
	28.1498		30.2077											NaCL
	27.8368		29.9411											24h
17 2	28.1858	27.9388	31.1267	31.0873	3.14845		0.530544	0.692294		0.670152	67.0152
	27.636		30.8896
	27.9946		31.2455
17 3	28.7734	28.3774	31.0419	30.7772	2.39976		-0.218147	1.16324		1.12603	112.603
	28.2721		30.7523
	28.0867		30.5373
17 4	27.4056	27.6991	29.9312	29.8141	2.11497		-0.50294	1.4171		1.37177	137.177
	27.9759		29.6969
	27.7157
17 5	28.0984	28.0105	30.9017	30.9364	2.92585		0.307943	0.807793		0.781956	78.1956
	27.9607
	27.9724		30.9711
17 17		27.7398	30.1023	30.1026	2.36283		-0.25508	1.1934		1.15523	115.523	96.7284		Hyperoxie
	27.9154		30.1156											NaCL
	27.5642		30.09											24h
17 18	27.4591	27.3069	29.2583	29.3508	2.04387		-0.574043	1.48869		1.44108	144.108
			29.3805
	27.1547		29.4136
17 19	27.8176	27.8178	30.4655	30.9792	3.16142		0.543514	0.686098		0.664154	66.4154
	27.5118		31.009
	28.124		31.4632
17 20	27.3128	27.3052		30.476	3.17075		0.552837	0.681678		0.659876	65.9876
	27.3504		30.4529
	27.2525		30.499
17 21	27.9893	27.9012	30.6574	30.5987	2.69747		0.0795545	0.94635		0.916082	91.6082
	27.8107		30.4281
	27.9037		30.7106
1 1	26.1107	26.6748		30.5925	3.91772		1.29981	0.406181		0.39319	39.319	125.997		Normoxie
	26.9607		30.6075											DPCPX
	26.9529		30.5774											24h
1 2	30.638	30.5281	32.4915	32.3156	1.78744		-0.830467	1.77826		1.72139	172.139
	30.7095		32.1712
	30.2369		32.284
1 3	29.3709	29.4498	31.7009	31.6264	2.17659		-0.441321	1.35785		1.31442	131.442
	29.7056		31.7864
	29.2728		31.3918
1 4	29.5707	29.563		32.0029	2.43989		-0.178023	1.13133		1.09515	109.515
	29.5613		32.0114
	29.5571		31.9945
1 5		29.2774	30.9291	31.02	1.74261		-0.875303	1.83439		1.77572	177.572
	29.1326		31.037
	29.4222		31.0938
1 11	29.2503	29.0777	31.6718	31.928	2.85031		0.232403	0.851216		0.823991	82.3991	145.444		Hyperoxie
	29.0992		32.0692											DPCPX
	28.8837		32.0431											24h
1 12	29.4299	29.42	30.2743	30.4704	1.05037		-1.56754	2.96399		2.8692	286.92
	29.1295		30.8082
	29.7006		30.3286
1 13	29.1047	29.0973	30.8249	31.1762	2.07885		-0.53906	1.45303		1.40655	140.655
	28.9		31.5029
	29.2872		31.2007
1 14	29.0166	28.6107	30.9187	30.7771	2.16637		-0.451538	1.3675		1.32376	132.376
	28.5242		30.3966
	28.2914		31.0161
1 15	28.7058	28.6986	31.3928	31.5063	2.80767		0.189757	0.876754		0.848712	84.8712
	28.6246		31.5321
	28.7655		31.594
3 1	30.1115	30.1171	31.9264	32.3068	2.1897		-0.428207	1.34556		1.30252	130.252	110.777		Normoxie
	30.1981		32.5864											SCH58261
	30.0417		32.4077											24h
3 2	28.7174	28.9299	31.4403	31.3274	2.39753		-0.220381	1.16504		1.12778	112.778
	29.0959		31.1595
	28.9763		31.3825
3 3	29.4718	29.2735	32.1877	31.8382	2.56474		-0.0531728	1.03754		1.00436	100.436
	29.3589		31.7321
	28.9896		31.5948
3 4	29.3365	29.2271	31.29	31.5677	2.34061		-0.277304	1.21193		1.17317	117.317
	29.1967		31.6132
	29.148		31.7999
3 5	29.5166	29.4851	32.2912	32.1592	2.67413		0.05622	0.961781		0.93102	93.102
	29.76		32.1806
	29.1787		32.0058
3 11	28.8477	29.1016	32.7502	32.6352	3.53354		0.915625	0.530114		0.513159	51.3159	89.2979		Hyperoxie
	29.343		32.6639											SCH58261
	29.1142		32.4915											24h
3 12	30.2181	30.0138	32.3286	32.1847	2.17093		-0.446981	1.36318		1.31958	131.958
	30.0439		32.2624
	29.7794		31.9632
3 13	28.7971	28.6492	30.9455	31.3813	2.73214		0.114226	0.923878		0.894329	89.4329
	28.7615		31.6876
	28.3889		31.5107
3 14	29.2959	29.137	32.2541	32.1829	3.0459		0.427992	0.743296		0.719522	71.9522
	29.0627		32.1346
	29.0524		32.1601
3 15	27.4502	27.4041	29.6206	29.949	2.54486		-0.0730556	1.05194		1.0183	101.83
	27.2592		30.2124
	27.5029		30.0139
5 1	30.4443	30.0819	32.8094	32.7034	2.62154		0.00363185	0.997486		0.965583	96.5583	77.0348		Normoxie
	29.8866		32.3792											DPCPX/SCH58261
	29.9148		32.9217											24h
5 2	27.7227	27.7798	31.3035	31.2225	3.44271		0.824799	0.564561		0.546504	54.6504
	27.7308		31.176
	27.8858		31.188
5 3	27.1831	27.456	29.8225	29.8699	2.4139		-0.204006	1.15189		1.11505	111.505
	27.3895
	27.7954		29.9172
5 4	26.8252	26.875	31.139	31.0413	4.16633		1.54842	0.341885		0.33095	33.095
	26.9248		31.2765
			30.7084
5 5	28.3389	28.3908	31.2657	31.1241	2.73323		0.115322	0.923176		0.89365	89.365
	28.3099		31.2881
	28.5237		30.8183
5 11	27.9642	28.3454	30.9147	30.8294	2.48397		-0.133938	1.09728		1.06219	106.219	108.699		Hyperoxie
	28.7283		30.7808											DPCPX/SCH58261
	28.3437		30.7926											24h
5 12		28.1206	30.1149	29.8438	1.72322		-0.894692	1.85921		1.79975	179.975
	28.0537		29.7829
	28.1876		29.6337
5 13	26.7677	27.0256	29.4466	29.6038	2.57817		-0.0397425	1.02793		0.995053	99.5053
	27.2524		29.92
	27.0567		29.4447
5 14	26.9762	26.9931		29.8604	2.86724		0.24933	0.841287		0.81438	81.438
	26.7528		30.0216
	27.2504		29.6992
5 15	27.3755	27.5865	30.5529	30.5467	2.96019		0.342277	0.788795		0.763567	76.3567
	27.749
	27.6351		30.5405
7 1	27.52	27.6986	30.8152	30.4992	2.80061		0.182704	0.88105		0.852871	85.2871	51.9621		Normoxie
	27.9584		30.4903											CPA
	27.6175		30.1921											24h
7 2		25.0824		29.7737	4.69135		2.07344	0.237592		0.229993	22.9993
	25.1924		29.9334
	24.9723		29.614
7 3	25.3733	25.31	28.1358	28.2543	2.94428		0.326371	0.79754		0.772032	77.2032
	25.4434		28.1392
	25.1132		28.4877
7 4	24.3818	24.4665	29.7832	29.7375	5.27094		2.65303	0.158985		0.1539	15.39
	24.6907		29.4796
	24.3271		29.9496
7 5	25.8924	25.7949	29.1761	29.1288	3.33392		0.716011	0.608779		0.589308	58.9308
	25.6975		29.0816
7 11	24.2177	24.5345	30.206	29.8794	5.34493		2.72702	0.151037		0.146207	14.6207	20.9581		Hyperoxie
	24.9075		29.4164											CPA
	24.4781		30.0157											24h
7 12	25.8379	26.129	31.1694	31.6217	5.4927		2.87479	0.136333		0.131973	13.1973
	26.2609		31.7826
	26.2881		31.9129
7 13	25.4792	25.5467	30.3678	30.4738	4.92713		2.30922	0.201769		0.195316	19.5316
	25.4576		30.5305
	25.7033		30.5231
7 14	25.4416	25.2733	30.0964	30.3118	5.03858		2.42067	0.18677		0.180796	18.0796
	24.919		30.1039
	25.4592		30.7352
7 15	26.3537	26.0027	30.2215	29.9189	3.91617		1.29826	0.406617		0.393612	39.3612
	25.9196		29.9393
	25.735		29.5959
9 1	25.6513	25.7658	31.3819	31.4296	5.66374		3.04583	0.121092		0.117219	11.7219	17.0019		Normoxie
	25.9387		31.3721											CGS21680
	25.7076		31.5347											24h
9 2	26.6985	26.3069	31.0499	31.0861	4.77928		2.16137	0.223544		0.216394	21.6394
	26.2856		30.9785
	25.9365		31.2301
9 3	26.036	26.1843	31.2373	31.3683	5.18397		2.56606	0.168865		0.163464	16.3464
	26.1717		31.1999
	26.3452		31.6677
9 4	28.7164	28.4973	33.5987	33.4241	4.92689		2.30898	0.201804		0.195349	19.5349
	28.4176		33.4331
	28.3578		33.2407
9 5	25.53	25.9949	31.0224	31.231	5.23607		2.61816	0.162876		0.157666	15.7666
	26.2949		31.0952
	26.1598		31.5753
9 11	25.8493	25.855	31.3275	31.257	5.40198		2.78407	0.145182		0.140539	14.0539	20.7598		Hyperoxie
	25.8177		31.3164											CGS21680
	25.8981		31.1271											24h
9 12	26.8763	27.1046	31.1549	31.2193	4.11474		1.49683	0.354332		0.342999	34.2999
	26.9494		31.1963
	27.4881		31.3068
9 13	28.1218	27.8502	33.0139	32.9573	5.10715		2.48924	0.1781		0.172403	17.2403
	27.7426		32.7166
	27.6861		33.1416
9 14	26.6403	26.677	31.5465	31.4975	4.82047		2.20255	0.217253		0.210304	21.0304
	26.517		31.6341
	26.8737		31.3118
9 15	26.3473	26.4119	31.6226	31.5246	5.11268		2.49477	0.177419		0.171744	17.1744
	26.4316		31.5338
	26.4568		31.4172
11 1	27.773	27.8959	32.0985	32.2075	4.31165		1.69374	0.309124		0.299237	29.9237	17.9953		Normoxie
	28.3013		32.4209											CPA/CGS21680
	27.6133		32.1031											24h
11 2	25.7625	25.4641	30.5669	30.9454	5.48135		2.86344	0.13741		0.133015	13.3015
	25.2107		31.1129
	25.4191		31.1564
11 3	25.6633	25.7425	31.4189	31.2447	5.50224		2.88433	0.135435		0.131103	13.1103
			31.0706
	25.8217
11 4	25.3175	25.2348		30.6069	5.37207		2.75416	0.148223		0.143482	14.3482
	25.1481		30.6394
	25.2387		30.5743
11 5	27.4937	27.4422	32.3316	32.3871	4.94488		2.32696	0.199303		0.192929	19.2929
	27.4148		32.065
	27.4181		32.7647
11 11	24.8256	24.4325	30.2605	30.2303	5.79787		3.17996	0.110341		0.106812	10.6812	9.48078		Hyperoxie
	24.2842		30.3221											CPA/CGS21680
	24.1876		30.1084											24h
11 12	25.6087	25.6756	30.4475	30.5112	4.83554		2.21763	0.214994		0.208118	20.8118
	25.697		30.257
	25.7212		30.829
11 13	24.5621	24.7124	32.1341	32.0068	7.29447		4.67656	0.0391036		0.0378529	3.78529
	24.7819		31.8927
	24.7931		31.9936
11 14	24.7829	25.0488	31.4868	31.4112	6.36233		3.74442	0.0746136		0.0722272	7.22272
	25.101		31.1636
	25.2626		31.5831
11 15	26.337	26.0421	32.9238	32.9634	6.92123		4.30331	0.0506493		0.0490293	4.90293
	25.955		33.0956
	25.8344		32.8706
15 1	25.3238	25.4213	30.9508	30.9835	5.56224		2.94433	0.129918		0.125762	12.5762	128.589		Normoxie
	25.5144		30.8083											DMSO/NaCL
	25.4257		31.1915											24h
15 2	24.8838	25.225	31.1428	31.5322	6.30718		3.68927	0.0775208		0.0750414	7.50414
	25.3871		31.5878
	25.4041		31.8659
15 3	28.0083	27.7938		29.7145	1.9207		-0.697211	1.62137		1.56951	156.951
	27.6924		29.777
	27.6808		29.6521
15 4	29.3502	28.9953	31.4303	31.3785	2.38321		-0.234702	1.17666		1.13903	113.903
	29.0804
	28.5553		31.3267
15 5	29.3353	29.1632	29.8969	29.9186	0.755392		-1.86252	3.63642		3.52011	352.011
	29.1755		29.9404
	28.9789
15 11	27.9353	27.9636	30.2375	30.028	2.06441		-0.553503	1.46764		1.4207	142.07	112.398		Hyperoxie
	28.008		29.8663											DMSO/NaCL
	27.9476		29.9802											24h
15 12	31.8987	31.742		33.3305	1.5885		-1.02941	2.04119		1.97591	197.591
	31.6366		33.6718
	31.6906		32.9892
15 13	28.6967	28.584	32.8615	32.3702	3.78622		1.16831	0.444942		0.430711	43.0711
	28.6387		32.2157
	28.4166		32.0334
15 14	28.4249	28.3064	31.1015	30.7506	2.44416		-0.173755	1.12799		1.09191	109.191
	28.2831		30.639
	28.2112		30.5112
15 15	27.9766	27.7075	30.8354	30.7918	3.08427		0.466357	0.72379		0.700641	70.0641
	27.5397		30.7482
	27.6062
											XXX	Ausreisser nach Outlier test nach Grubb´s

## Sheet: MCP-1
	Housekeeper		Targetgene
	Ct	Mean	Ct	Mean	delta CT	mean delta CT control	delta delta CT	2^(-deltadeltaCT) [%]		an 100% angeglichen	%
17 1	27.3892	27.7919	29.8881	29.8516	2.05965	2.12197	-0.0623177	1.04414	1.05103	0.993442	99.3442	100		Normoxie
	28.1498		29.8246											NaCL
	27.8368		29.8421											24h
17 2	28.1858	27.9388	30.5113	30.7596	2.82078		0.698812	0.616079		0.586165	58.6165
	27.636		30.5904
	27.9946		31.177
17 3	28.7734	28.3774	30.7299	30.6235	2.24616		0.124187	0.917521		0.872969	87.2969
	28.2721		30.6843
	28.0867		30.4564
17 4	27.4056	27.6991		29.7842	2.08512		-0.0368518	1.02587		0.97606	97.606
	27.9759		29.7008
	27.7157		29.8676
17 5	28.0984	28.0105	29.4831	29.4087	1.39814		-0.723829	1.65156		1.57136	157.136
	27.9607		29.1389
	27.9724		29.604
17 17		27.7398	29.1052	29.1228	1.38298		-0.738992	1.66901		1.58797	158.797	197.208		Hyperoxie
	27.9154		28.7826											NaCL
	27.5642		29.4805											24h
17 18	27.4591	27.3069	27.7495	27.6516	0.344686		-1.77728	3.4278		3.26136	326.136
			27.5537
	27.1547
17 19	27.8176	27.8178	29.2368	29.0449	1.22714		-0.894828	1.85939		1.7691	176.91
	27.5118		28.8369
	28.124		29.0612
17 20	27.3128	27.3052	28.5239	28.7291	1.42383		-0.698143	1.62241		1.54364	154.364
	27.3504
	27.2525		28.9342
17 21	27.9893	27.9012	29.2582	29.1872	1.28603		-0.835941	1.78502		1.69835	169.835
	27.8107		29.2314
	27.9037		29.072
1 1	26.1107	26.6748	32.5257	33.0731	6.39834		4.27637	0.0516042		0.0490984	4.90984	54.8035		Normoxie
	26.9607		33.5942											DPCPX
	26.9529		33.0994											24h
1 2	30.638	30.5281	33.7812	33.6663	3.13819		1.01622	0.49441		0.470403	47.0403
	30.7095		33.5514
	30.2369
1 3	29.3709	29.4498	31.9677	31.5458	2.09606		-0.0259039	1.01812		0.968681	96.8681
	29.7056		31.4698
	29.2728		31.2
1 4	29.5707	29.563	31.8093	31.9241	2.36107		0.239104	0.847271		0.80613	80.613
	29.5613		31.9405
	29.5571		32.0225
1 5		29.2774	32.378	32.4929	3.2155		1.09353	0.468614		0.44586	44.586
	29.1326		32.3713
	29.4222		32.7293
1 11	29.2503	29.0777	30.6435	30.8348	1.75706		-0.364906	1.2878		1.22527	122.527	147.189		Hyperoxie
	29.0992													DPCPX
	28.8837		31.026											24h
1 12	29.4299	29.42	30.3196	30.045	0.625026		-1.49694	2.82244		2.68539	268.539
	29.1295
	29.7006		29.7704
1 13	29.1047	29.0973		31.8844	2.7871		0.665128	0.630633		0.600011	60.0011
	28.9		31.6567
	29.2872		32.1121
1 14	29.0166	28.6107	30.4355	30.3375	1.72677		-0.395196	1.31512		1.25126	125.126
	28.5242		30.433
	28.2914		30.144
1 15	28.7058	28.6986	29.7927	30.0729	1.37431		-0.747654	1.67906		1.59753	159.753
	28.6246		30.0857
	28.7655		30.3404
3 1	30.1115	30.1171	31.4771	31.4057	1.28861		-0.833359	1.78183		1.69531	169.531	111.394		Normoxie
	30.1981		31.5907											SCH58261
	30.0417		31.1494											24h
3 2	28.7174	28.9299	30.7276	30.791	1.86109		-0.260878	1.19821		1.14003	114.003
	29.0959		30.5658
	28.9763		31.0795
3 3	29.4718	29.2735	31.3986	31.1989	1.92543		-0.196537	1.14594		1.0903	109.03
	29.3589		31.011
	28.9896		31.1871
3 4	29.3365	29.2271	31.6248	31.6962	2.46912		0.34715	0.786136		0.747963	74.7963
	29.1967		31.7614
	29.148		31.7024
3 5	29.5166	29.4851	31.5184	31.6935	2.20842		0.0864478	0.941839		0.896106	89.6106
	29.76		31.8165
	29.1787		31.7456
3 11	28.8477	29.1016	31.3815	31.2298	2.1282		0.0062273	0.995693		0.947345	94.7345	101.173		Hyperoxie
	29.343		31.049											SCH58261
	29.1142		31.259											24h
3 12	30.2181	30.0138	31.8285	31.4238	1.40998		-0.711986	1.63806		1.55852	155.852
	30.0439		31.5198
	29.7794		30.923
3 13	28.7971	28.6492		30.9691	2.31992		0.197948	0.87179		0.829459	82.9459
	28.7615		30.861
	28.3889		31.0771
3 14	29.2959	29.137		31.3144	2.17743		0.055462	0.962286		0.915561	91.5561
	29.0627		31.5221
	29.0524		31.1068
3 15	27.4502	27.4041	29.2928	29.7623	2.35817		0.236199	0.848979		0.807755	80.7755
	27.2592		30.1007
	27.5029		29.8933
5 1	30.4443	30.0819	33.9548	33.9518	3.86988		1.74792	0.297732		0.283275	28.3275	56.787		Normoxie
	29.8866		34.0124											DPCPX/SCH58261
	29.9148		33.8881											24h
5 2	27.7227	27.7798	29.9465	30.2229	2.44311		0.321138	0.800438		0.761572	76.1572
	27.7308		30.2264
	27.8858		30.4958
5 3	27.1831	27.456	29.5979	30.0414	2.58545		0.463485	0.725232		0.690017	69.0017
	27.3895		30.1321
	27.7954		30.3943
5 4	26.8252	26.875	29.9712	30.127	3.25204		1.13007	0.456893		0.434708	43.4708
	26.9248
			30.2828
5 5	28.3389	28.3908	31.1058	31.0192	2.6284		0.506435	0.70396		0.669778	66.9778
	28.3099		30.7817
	28.5237		31.1702
5 11	27.9642	28.3454	30.828	31.0288	2.68339		0.561424	0.677633		0.644729	64.4729	85.8715		Hyperoxie
	28.7283		31.3496											DPCPX/SCH58261
	28.3437		30.9088											24h
5 12		28.1206	30.4313	30.3733	2.25269		0.130721	0.913375		0.869025	86.9025
	28.0537
	28.1876		30.3153
5 13	26.7677	27.0256		30.3002	3.2746		1.15263	0.449804		0.427963	42.7963
	27.2524		30.2508
	27.0567		30.3496
5 14	26.9762	26.9931	28.9425	28.8669	1.87379		-0.248184	1.18771		1.13004	113.004
	26.7528		28.7913
	27.2504
5 15	27.3755	27.5865		29.3477	1.76113		-0.360839	1.28417		1.22182	122.182
	27.749		29.3933
	27.6351		29.302
7 1	27.52	27.6986	29.3109	29.2456	1.54703		-0.574938	1.48961		1.41728	141.728	37.4173		Normoxie
	27.9584		29.1804											CPA
	27.6175													24h
7 2		25.0824	30.8957	31.2137	6.13131		4.00934	0.0620966		0.0590814	5.90814
	25.1924		31.3545
	24.9723		31.3909
7 3	25.3733	25.31	29.3174	29.3942	4.08422		1.96225	0.256628		0.244167	24.4167
	25.4434		29.8444
	25.1132		29.0207
7 4	24.3818	24.4665		30.589	6.12247		4.0005	0.0624785		0.0594447	5.94447
	24.6907		30.462
	24.3271		30.7161
7 5	25.8924	25.7949	31.0108	31.3048	5.50992		3.38795	0.0955271		0.0908886	9.08886
	25.6975		31.5073
			31.3965
7 11	24.2177	24.5345	29.7918	29.9938	5.45929		3.33732	0.0989385		0.0941343	9.41343	13.5663		Hyperoxie
	24.9075		30.0838											CPA
	24.4781		30.1057											24h
7 12	25.8379	26.129	30.6568	30.5891	4.46018		2.33821	0.197755		0.188153	18.8153
	26.2609		30.4053
	26.2881		30.7053
7 13	25.4792	25.5467	30.5538	30.8335	5.28684		3.16487	0.111501		0.106087	10.6087
	25.4576		30.8362
	25.7033		31.1105
7 14	25.4416	25.2733	30.2415	30.4558	5.18249		3.06052	0.119864		0.114044	11.4044
	24.919		30.5494
	25.4592		30.5763
7 15	26.3537	26.0027	30.6047	30.5601	4.55737		2.4354	0.184872		0.175896	17.5896
	25.9196		30.6765
	25.735		30.3991
9 1	25.6513	25.7658	31.8862	31.7341	5.96828		3.84631	0.0695255		0.0661496	6.61496	8.12165		Normoxie
	25.9387		31.7327											CGS21680
	25.7076		31.5835											24h
9 2	26.6985	26.3069	31.1571	31.4424	5.13555		3.01358	0.123829		0.117816	11.7816
	26.2856		31.7212
	25.9365		31.4489
9 3	26.036	26.1843	31.8687	32.0203	5.83595		3.71398	0.0762046		0.0725043	7.25043
	26.1717		32.3377
	26.3452		31.8544
9 4	28.7164	28.4973		34.2286	5.73134		3.60938	0.0819351		0.0779565	7.79565
	28.4176		34.3277
	28.3578		34.1295
9 5	25.53	25.9949	32.0602	31.8478	5.85293		3.73096	0.0753128		0.0716559	7.16559
	26.2949		31.8778
	26.1598		31.6055
9 11	25.8493	25.855	31.236	31.0529	5.19786		3.0759	0.118594		0.112836	11.2836	10.5387		Hyperoxie
	25.8177		30.9453											CGS21680
	25.8981		30.9774											24h
9 12	26.8763	27.1046	31.9666	32.0697	4.96514		2.84317	0.139355		0.132588	13.2588
	26.9494		31.9557
	27.4881		32.2869
9 13	28.1218	27.8502		33.2351	5.38487		3.2629	0.104176		0.0991176	9.91176
	27.7426		33.2779
	27.6861		33.1923
9 14	26.6403	26.677	31.6543	31.8637	5.18671		3.06474	0.119515		0.113712	11.3712
	26.517		32.0012
	26.8737		31.9357
9 15	26.3473	26.4119	32.1524	32.326	5.91408		3.79212	0.0721871		0.0686819	6.86819
	26.4316		32.5597
	26.4568		32.2658
11 1	27.773	27.8959	32.1409	32.4184	4.5225		2.40053	0.189395		0.180199	18.0199	9.97577		Normoxie
	28.3013		32.4425											CPA/CGS21680
	27.6133		32.6717											24h
11 2	25.7625	25.4641	31.0247	30.9714	5.50736		3.38539	0.0956965		0.0910498	9.10498
	25.2107		30.5991
	25.4191		31.2905
11 3	25.6633	25.7425		31.5924	5.84996		3.72799	0.0754678		0.0718034	7.18034
			31.7106
	25.8217		31.4743
11 4	25.3175	25.2348	30.8812	31.0275	5.7927		3.67073	0.0785238		0.0747109	7.47109
	25.1481		31.1564
	25.2387		31.0448
11 5	27.4937	27.4422	32.8394	33.1179	5.67564		3.55367	0.0851608		0.0810257	8.10257
	27.4148		33.1617
	27.4181		33.3525
11 11	24.8256	24.4325	30.2301	30.3221	5.88965		3.76768	0.0734201		0.0698551	6.98551	6.48309		Hyperoxie
	24.2842		30.7967											CPA/CGS21680
	24.1876		29.9396											24h
11 12	25.6087	25.6756		31.3284	5.65274		3.53077	0.0865229		0.0823216	8.23216
	25.697		31.3558
	25.7212		31.301
11 13	24.5621	24.7124	31.8142	31.5704	6.85802		4.73605	0.0375237		0.0357017	3.57017
	24.7819		31.5372
	24.7931		31.3597
11 14	24.7829	25.0488	31.0334	30.9137	5.86486		3.7429	0.0746923		0.0710655	7.10655
	25.101		30.8528
	25.2626		30.8548
11 15	26.337	26.0421	32.3918	32.031	5.9889		3.86693	0.0685388		0.0652108	6.52108
	25.955		31.7696
	25.8344		31.9317
15 1	25.3238	25.4213	30.6032	30.9404	5.51915		3.39718	0.0949174		0.0903085	9.03085	33.1081		Normoxie
	25.5144		31.3321											DMSO/NaCL
	25.4257		30.8861											24h
15 2	24.8838	25.225	30.9332	30.9525	5.72753		3.60556	0.0821522		0.0781631	7.81631
	25.3871		30.9786
	25.4041		30.9457
15 3	28.0083	27.7938	30.3688	30.5748	2.78095		0.658977	0.633327		0.602575	60.2575
	27.6924		30.6485
	27.6808		30.7071
15 4	29.3502	28.9953	32.334	32.5526	3.55735		1.43538	0.36975		0.351796	35.1796
	29.0804		32.8628
	28.5553		32.4612
15 5	29.3353	29.1632	31.9809	32.1224	2.95914		0.837169	0.559741		0.532561	53.2561
	29.1755		31.9068
	28.9789		32.4794
15 11	27.9353	27.9636	31.3224	31.2081	3.24453		1.12256	0.459277		0.436976	43.6976	84.1737		Hyperoxie
	28.008		31.1905											DMSO/NaCL
	27.9476		31.1116											24h
15 12	31.8987	31.742	32.7463	32.7683	1.02632		-1.09565	2.13709		2.03332	203.332
	31.6366		32.8521
	31.6906		32.7064
15 13	28.6967	28.584	31.4012	31.2815	2.69747		0.575501	0.671053		0.638469	63.8469
	28.6387		30.8978
	28.4166		31.5455
15 14	28.4249	28.3064	31.067	31.0127	2.70628		0.584315	0.666966		0.63458	63.458
	28.2831		31.0028
	28.2112		30.9683
15 15	27.9766	27.7075	30.7385	30.8614	3.15382		1.03185	0.489082		0.465334	46.5334
	27.5397		30.7664
	27.6062		31.0792
											XXX	Ausreisser nach Outlier test nach Grubb´s

## Sheet: MIP-2
	Housekeeper		Targetgene
	Ct	Mean	Ct	Mean	delta CT	mean delta CT control	delta delta CT	2^(-deltadeltaCT) [%]		an 100% angeglichen	%
17 1	27.3892	27.7919	31.9237	32.1938	4.40182	4.35069	0.0511326	0.965178	1.04751	0.921407	92.1407	100		Normoxie
	28.1498		32.2565											NaCL
	27.8368		32.4011											24h
17 2	28.1858	27.9388	32.8829	33.1041	5.1653		0.814609	0.568563		0.542778	54.2778
	27.636		33.3253
	27.9946
17 3	28.7734	28.3774		32.1967	3.81928		-0.531409	1.44534		1.37979	137.979
	28.2721		32.1972
	28.0867		32.1961
17 4	27.4056	27.6991	32.2982	32.0362	4.33714		-0.0135437	1.00943		0.963653	96.3653
	27.9759		31.9132
	27.7157		31.8973
17 5	28.0984	28.0105	32.3015	32.0404	4.0299		-0.320788	1.24901		1.19237	119.237
	27.9607		31.9121
	27.9724		31.9078
17 17		27.7398	32.044	32.4407	4.70091		0.350217	0.784466		0.74889	74.889	88.4932		Hyperoxie
	27.9154		32.753											NaCL
	27.5642		32.5251											24h
17 18	27.4591	27.3069	31.6771	31.5002	4.19332		-0.157365	1.11525		1.06467	106.467
			31.477
	27.1547		31.3466
17 19	27.8176	27.8178	31.502	31.5839	3.76609		-0.584601	1.49962		1.43161	143.161
	27.5118		31.7321
	28.124		31.5175
17 20	27.3128	27.3052	32.6599	32.6937	5.38848		1.0378	0.487071		0.464982	46.4982
	27.3504		32.7715
	27.2525		32.6498
17 21	27.9893	27.9012	32.2774	32.6699	4.76872		0.418036	0.748443		0.7145	71.45
	27.8107		32.9457
	27.9037		32.7867
1 1	26.1107	26.6748	32.4743	32.1706	5.49588		1.14519	0.452129		0.431624	43.1624	118.934		Normoxie
	26.9607		31.9061											DPCPX
	26.9529		32.1315											24h
1 2	30.638	30.5281	33.8889	33.7512	3.22307		-1.12762	2.18498		2.08589	208.589
	30.7095		33.6134
	30.2369
1 3	29.3709	29.4498	33.9788	33.9945	4.54476		0.194069	0.874137		0.834494	83.4494
	29.7056		34.2346
	29.2728		33.7702
1 4	29.5707	29.563	33.745	33.8036	4.24057		-0.110114	1.07931		1.03037	103.037
	29.5613		33.8623
	29.5571
1 5		29.2774	33.2304	32.9156	3.6382		-0.71249	1.63863		1.56432	156.432
	29.1326		32.5409
	29.4222		32.9754
1 11	29.2503	29.0777		34.1546	5.07687		0.72618	0.604502		0.577088	57.7088	121.474		Hyperoxie
	29.0992		34.1324											DPCPX
	28.8837		34.1768											24h
1 12	29.4299	29.42		32.6765	3.25647		-1.09422	2.13497		2.03815	203.815
	29.1295		32.6305
	29.7006		32.7224
1 13	29.1047	29.0973	32.1239	32.6216	3.52429		-0.826401	1.77326		1.69284	169.284
	28.9		32.6615
	29.2872		33.0794
1 14	29.0166	28.6107	32.6034	32.6664	4.05562		-0.295069	1.22694		1.1713	117.13
	28.5242
	28.2914		32.7293
1 15	28.7058	28.6986	33.6211	33.733	5.03435		0.683665	0.622582		0.594347	59.4347
	28.6246		33.8448
	28.7655
3 1	30.1115	30.1171	33.5851	33.9258	3.80869		-0.541999	1.45599		1.38996	138.996	96.8821		Normoxie
	30.1981		34.1831											SCH58261
	30.0417		34.0093											24h
3 2	28.7174	28.9299		33.5816	4.65173		0.301042	0.811666		0.774856	77.4856
	29.0959		33.6165
	28.9763		33.5467
3 3	29.4718	29.2735	33.4123	33.4162	4.14272		-0.207969	1.15506		1.10268	110.268
	29.3589		33.4993
	28.9896		33.337
3 4	29.3365	29.2271	33.5461	33.8703	4.64321		0.292526	0.816471		0.779444	77.9444
	29.1967		33.8509
	29.148		34.2139
3 5	29.5166	29.4851	34.4223	34.0959	4.61077		0.260086	0.835038		0.797169	79.7169
	29.76		33.7694
	29.1787
3 11	28.8477	29.1016		35.067	5.96539		1.6147	0.326532		0.311723	31.1723	79.7281		Hyperoxie
	29.343		35.1923											SCH58261
	29.1142		34.9418											24h
3 12	30.2181	30.0138	33.6164	33.5703	3.55653		-0.79416	1.73407		1.65543	165.543
	30.0439
	29.7794		33.5242
3 13	28.7971	28.6492	33.5126	33.475	4.82584		0.475153	0.71939		0.686765	68.6765
	28.7615		33.0716
	28.3889		33.8409
3 14	29.2959	29.137	33.6106	33.8685	4.73148		0.38079	0.768017		0.733187	73.3187
	29.0627		34.1263
	29.0524
3 15	27.4502	27.4041	32.4276	32.4265	5.02238		0.67169	0.627771		0.599301	59.9301
	27.2592		32.107
	27.5029		32.7449
5 1	30.4443	30.0819	34.3126	34.4364	4.35446		0.00377566	0.997386		0.952154	95.2154	62.2404		Normoxie
	29.8866													DPCPX/SCH58261
	29.9148		34.5601											24h
5 2	27.7227	27.7798		32.8173	5.03757		0.686885	0.621194		0.593022	59.3022
	27.7308		32.9862
	27.8858		32.6485
5 3	27.1831	27.456	31.9365	32.2319	4.77594		0.425255	0.744707		0.710934	71.0934
	27.3895		32.1063
	27.7954		32.6529
5 4	26.8252	26.875	33.5011	33.3341	6.45909		2.1084	0.231903		0.221386	22.1386
	26.9248		33.215
			33.2861
5 5	28.3389	28.3908		33.3308	4.93999		0.589299	0.664666		0.634523	63.4523
	28.3099		33.3002
	28.5237		33.3615
5 11	27.9642	28.3454	32.9009	33.1515	4.8061		0.455412	0.729302		0.696227	69.6227	86.8214		Hyperoxie
	28.7283													DPCPX/SCH58261
	28.3437		33.4021											24h
5 12		28.1206	31.9909	32.1756	4.05492		-0.295768	1.22754		1.17187	117.187
	28.0537		32.2127
	28.1876		32.3231
5 13	26.7677	27.0256	32.3439	32.3888	5.36321		1.01252	0.49568		0.4732	47.32
	27.2524		32.388
	27.0567		32.4345
5 14	26.9762	26.9931	32.0674	31.7154	4.72227		0.371586	0.772932		0.737879	73.7879
	26.7528		31.5455
	27.2504		31.5333
5 15	27.3755	27.5865		31.5347	3.94814		-0.402552	1.32184		1.2619	126.19
	27.749		31.7036
	27.6351		31.3657
7 1	27.52	27.6986	32.6866	32.5567	4.85805		0.507357	0.70351		0.671605	67.1605	79.5262		Normoxie
	27.9584		32.1576											CPA
	27.6175		32.8258											24h
7 2		25.0824	31.8091	31.9052	6.82282		2.47213	0.180225		0.172052	17.2052
	25.1924		31.8831
	24.9723		32.0234
7 3	25.3733	25.31	28.3967	28.3644	3.05441		-1.29628	2.45595		2.34457	234.457
	25.4434		28.4611
	25.1132		28.2353
7 4	24.3818	24.4665		31.2348	6.76824		2.41755	0.187174		0.178686	17.8686
	24.6907		31.1094
	24.3271		31.3601
7 5	25.8924	25.7949	30.9992	30.7932	4.99829		0.647602	0.638341		0.609391	60.9391
	25.6975
			30.5873
7 11	24.2177	24.5345	31.096	30.6502	6.11576		1.76507	0.294213		0.28087	28.087	47.8094		Hyperoxie
	24.9075		30.6524											CPA
	24.4781		30.2022											24h
7 12	25.8379	26.129	30.9024	30.7123	4.58333		0.232641	0.851075		0.812478	81.2478
	26.2609
	26.2881		30.5222
7 13	25.4792	25.5467	30.8356	31.2697	5.72297		1.37228	0.38628		0.368762	36.8762
	25.4576		31.5543
	25.7033		31.419
7 14	25.4416	25.2733	30.4434	30.6819	5.40862		1.05793	0.48032		0.458537	45.8537
	24.919		30.8376
	25.4592		30.7646
7 15	26.3537	26.0027	31.3738	31.3763	5.37355		1.02286	0.492141		0.469822	46.9822
	25.9196
	25.735		31.3788
9 1	25.6513	25.7658	32.1912	32.5557	6.78985		2.43916	0.184391		0.176029	17.6029	23.659		Normoxie
	25.9387		32.612											CGS21680
	25.7076		32.864											24h
9 2	26.6985	26.3069	31.6168	31.4927	5.1858		0.835109	0.560541		0.53512	53.512
	26.2856		31.4053
	25.9365		31.4559
9 3	26.036	26.1843	32.6705	32.8424	6.65808		2.30739	0.202025		0.192863	19.2863
	26.1717		33.3652
	26.3452		32.4915
9 4	28.7164	28.4973		37.0062	8.50898		4.15829	0.0560054		0.0534655	5.34655
	28.4176		36.9313
	28.3578		37.0812
9 5	25.53	25.9949	32.4507	32.4276	6.4327		2.08201	0.236185		0.225473	22.5473
	26.2949		32.625
	26.1598		32.2071
9 11	25.8493	25.855	32.5663	32.3643	6.5093		2.15861	0.223972		0.213815	21.3815	32.8274		Hyperoxie
	25.8177		32.6432											CGS21680
	25.8981		31.8835											24h
9 12	26.8763	27.1046	32.3131	32.2617	5.15709		0.806404	0.571805		0.545873	54.5873
	26.9494		32.2513
	27.4881		32.2207
9 13	28.1218	27.8502		34.6234	6.77322		2.42253	0.186528		0.178069	17.8069
	27.7426		34.5578
	27.6861		34.689
9 14	26.6403	26.677	32.1573	31.9345	5.25746		0.90677	0.533378		0.509189	50.9189
	26.517		31.9468
	26.8737		31.6993
9 15	26.3473	26.4119	32.8619	33.0583	6.64644		2.29576	0.203661		0.194425	19.4425
	26.4316		33.0361
	26.4568		33.2769
11 1	27.773	27.8959		33.1668	5.27093		0.920246	0.528419		0.504455	50.4455	27.9068		Normoxie
	28.3013		33.0532											CPA/CGS21680
	27.6133		33.2804											24h
11 2	25.7625	25.4641	32.1745	31.94	6.47598		2.12529	0.229204		0.21881	21.881
	25.2107		31.729
	25.4191		31.9167
11 3	25.6633	25.7425		33.324	7.58147		3.23078	0.106522		0.101691	10.1691
			33.4438
	25.8217		33.2041
11 4	25.3175	25.2348	32.0281	31.982	6.74719		2.3965	0.189925		0.181311	18.1311
	25.1481		32.1914
	25.2387		31.7264
11 5	27.4937	27.4422		33.0879	5.64562		1.29493	0.407555		0.389072	38.9072
	27.4148		32.9382
	27.4181		33.2375
11 11	24.8256	24.4325	30.3078	30.1864	5.75398		1.40329	0.378067		0.360921	36.0921	55.7258		Hyperoxie
	24.2842		30.5662											CPA/CGS21680
	24.1876		29.6853											24h
11 12	25.6087	25.6756	28.9132	28.9265	3.2509		-1.09979	2.14323		2.04604	204.604
	25.697		28.5253
	25.7212		29.3411
11 13	24.5621	24.7124	32.5205	32.7762	8.06388		3.7132	0.0762459		0.0727881	7.27881
	24.7819		32.6467
	24.7931		33.1614
11 14	24.7829	25.0488	31.7533	32.0144	6.96554		2.61485	0.163249		0.155846	15.5846
	25.101		32.4797
	25.2626		31.8101
11 15	26.337	26.0421	33.2644	33.0561	7.01399		2.6633	0.157858		0.150699	15.0699
	25.955
	25.8344		32.8478
15 1	25.3238	25.4213	31.739	31.6476	6.22628		1.87559	0.272516		0.260157	26.0157	123.781		Normoxie
	25.5144		31.4189											DMSO/NaCL
	25.4257		31.7848											24h
15 2	24.8838	25.225	31.3778	31.5528	6.32785		1.97716	0.253989		0.242471	24.2471
	25.3871		31.4489
	25.4041		31.8317
15 3	28.0083	27.7938	31.6893	31.6398	3.84596		-0.504733	1.41886		1.35451	135.451
	27.6924		31.5903
	27.6808
15 4	29.3502	28.9953	33.1954	32.9187	3.92342		-0.427269	1.34469		1.2837	128.37
	29.0804		32.9576
	28.5553		32.6032
15 5	29.3353	29.1632	31.939	31.839	2.67577		-1.67492	3.19302		3.04821	304.821
	29.1755		31.739
	28.9789
15 11	27.9353	27.9636		31.9683	4.00469		-0.346	1.27103		1.21339	121.339	114.963		Hyperoxie
	28.008		31.7475											DMSO/NaCL
	27.9476		32.1891											24h
15 12	31.8987	31.742	35.2622	35.652	3.91008		-0.440605	1.35717		1.29562	129.562
	31.6366		36.0419
	31.6906
15 13	28.6967	28.584	32.3457	32.3143	3.73032		-0.620372	1.53727		1.46755	146.755
	28.6387
	28.4166		32.2829
15 14	28.4249	28.3064		33.2146	4.90818		0.557495	0.679481		0.648666	64.8666
	28.2831		33.3373
	28.2112		33.0919
15 15	27.9766	27.7075	31.9624	31.824	4.1165		-0.234185	1.17624		1.1229	112.29
	27.5397		31.6566
	27.6062		31.8531
											XXX	Ausreisser nach Outlier test nach Grubb´s

## Sheet: Adora1
	Housekeeper		Targetgene
	Ct	Mean	Ct	Mean	delta CT	mean delta CT control	delta delta CT	2^(-deltadeltaCT) [%]		an 100% angeglichen	%
17 1	27.3892	27.7919	30.0479	30.034	2.24208	2.2541	-0.0120162	1.00836	1.11456	0.904719	90.4719	100		Normoxie
	28.1498		30.1261											NaCL
	27.8368		29.928											24h
17 2	28.1858	27.9388	31.7798	31.3714	3.43253		1.17844	0.44183		0.396416	39.6416
	27.636		31.3362
	27.9946		30.9981
17 3	28.7734	28.3774		29.9088	1.53146		-0.722635	1.65019		1.48058	148.058
	28.2721		30.0633
	28.0867		29.7544
17 4	27.4056	27.6991		30.2285	2.52939		0.275297	0.82628		0.741351	74.1351
	27.9759		30.364
	27.7157		30.0929
17 5	28.0984	28.0105	29.7596	29.5456	1.53501		-0.719084	1.64614		1.47694	147.694
	27.9607		29.3209
	27.9724		29.5562
17 17		27.7398	30.4807	30.4903	2.75048		0.49639	0.708878		0.636016	63.6016	45.1531		Hyperoxie
	27.9154		30.7189											NaCL
	27.5642		30.2713											24h
17 18	27.4591	27.3069	30.1319	30.2998	2.99289		0.73879	0.599242		0.537648	53.7648
			30.6115
	27.1547		30.1559
17 19	27.8176	27.8178	32.0216	31.6581	3.84031		1.58622	0.333043		0.298811	29.8811
	27.5118		31.6105
	28.124		31.3422
17 20	27.3128	27.3052	31.3731	31.3342	4.02895		1.77485	0.292224		0.262188	26.2188
	27.3504		31.0533
	27.2525		31.5761
17 21	27.9893	27.9012	30.9684	30.934	3.03276		0.778664	0.582906		0.522992	52.2992
	27.8107		30.8815
	27.9037		30.952
1 1	26.1107	26.6748		34.0176	7.34282		5.08873	0.029386		0.0263655	2.63655	20.5657		Normoxie
	26.9607		33.898											DPCPX
	26.9529		34.1372											24h
1 2	30.638	30.5281	34.7064	34.8325	4.30442		2.05032	0.24143		0.216615	21.6615
	30.7095		34.9222
	30.2369		34.869
1 3	29.3709	29.4498	32.5353	32.912	3.4622		1.20811	0.432836		0.388346	38.8346
	29.7056		33.2886
	29.2728
1 4	29.5707	29.563		33.4691	3.90607		1.65197	0.318205		0.285498	28.5498
	29.5613		33.3182
	29.5571		33.62
1 5		29.2774		34.5404	5.26303		3.00893	0.124228		0.11146	11.146
	29.1326		34.5018
	29.4222		34.579
1 11	29.2503	29.0777	34.9461	34.9269	5.8492		3.5951	0.0827497		0.0742443	7.42443	18.797		Hyperoxie
	29.0992		35.0264											DPCPX
	28.8837		34.8083											24h
1 12	29.4299	29.42	33.9393	33.4288	4.00884		1.75474	0.296326		0.265868	26.5868
	29.1295		32.9053
	29.7006		33.4419
1 13	29.1047	29.0973	33.2859	33.2867	4.18943		1.93533	0.261461		0.234587	23.4587
	28.9		33.0199
	29.2872		33.5543
1 14	29.0166	28.6107	32.9674	33.0373	4.42653		2.17244	0.221836		0.199034	19.9034
	28.5242		33.1645
	28.2914		32.9799
1 15	28.7058	28.6986	33.1998	33.386	4.68734		2.43324	0.185149		0.166118	16.6118
	28.6246
	28.7655		33.5721
3 1	30.1115	30.1171		33.6756	3.55848		1.30439	0.404893		0.363276	36.3276	20.8203		Normoxie
	30.1981		33.812											SCH58261
	30.0417		33.5392											24h
3 2	28.7174	28.9299		33.086	4.15612		1.90203	0.267567		0.240065	24.0065
	29.0959		32.9224
	28.9763		33.2496
3 3	29.4718	29.2735		34.9268	5.65332		3.39922	0.0947833		0.085041	8.5041
	29.3589		35.0343
	28.9896		34.8192
3 4	29.3365	29.2271	33.3182	33.4969	4.26979		2.0157	0.247294		0.221876	22.1876
	29.1967		33.8441
	29.148		33.3282
3 5	29.5166	29.4851	34.8613	34.5177	5.03266		2.77856	0.145737		0.130757	13.0757
	29.76		34.5135
	29.1787		34.1784
3 11	28.8477	29.1016	34.8608	34.8235	5.72182		3.46773	0.0903877		0.0810972	8.10972	26.1045		Hyperoxie
	29.343		34.7621											SCH58261
	29.1142		34.8475											24h
3 12	30.2181	30.0138		33.0836	3.06978		0.815685	0.568139		0.509742	50.9742
	30.0439		33.1853
	29.7794		32.9818
3 13	28.7971	28.6492	33.5735	33.5308	4.88162		2.62753	0.161821		0.145188	14.5188
	28.7615		33.3627
	28.3889		33.6561
3 14	29.2959	29.137	33.8423	33.4712	4.33422		2.08012	0.236495		0.212186	21.2186
	29.0627		33.497
	29.0524		33.0744
3 15	27.4502	27.4041	31.24	30.9877	3.58358		1.32948	0.397911		0.357011	35.7011
	27.2592		30.6657
	27.5029		31.0574
5 1	30.4443	30.0819	35.2409	34.895	4.81309		2.55899	0.169694		0.152252	15.2252	15.7868		Normoxie
	29.8866		34.3206											DPCPX/SCH58261
	29.9148		35.1235											24h
5 2	27.7227	27.7798	33.6532	33.5668	5.78701		3.53291	0.0863946		0.0775145	7.75145
	27.7308		33.5586
	27.8858		33.4885
5 3	27.1831	27.456	31.6866	31.8293	4.3733		2.1192	0.230174		0.206515	20.6515
	27.3895		32.1797
	27.7954		31.6216
5 4	26.8252	26.875	32.6916	32.9443	6.06935		3.81525	0.0710386		0.0637369	6.37369
	26.9248		33.0675
			33.0739
5 5	28.3389	28.3908	32.7651	32.2777	3.88689		1.63279	0.322464		0.289319	28.9319
	28.3099		32.0218
	28.5237		32.0462
5 11	27.9642	28.3454	32.3526	32.5739	4.22852		1.97443	0.254471		0.228315	22.8315	17.8842		Hyperoxie
	28.7283		32.8478											DPCPX/SCH58261
	28.3437		32.5214											24h
5 12		28.1206	32.095	31.8844	3.76373		1.50963	0.3512		0.315102	31.5102
	28.0537		32.0396
	28.1876		31.5185
5 13	26.7677	27.0256	31.2565	31.3018	4.27617		2.02208	0.246203		0.220897	22.0897
	27.2524		31.4038
	27.0567		31.245
5 14	26.9762	26.9931	33.7554	33.7037	6.71053		4.45644	0.045549		0.0408672	4.08672
	26.7528
	27.2504		33.6519
5 15	27.3755	27.5865		33.1737	5.58718		3.33309	0.0992294		0.0890301	8.90301
	27.749		33.4751
	27.6351		32.8723
7 1	27.52	27.6986	32.7247	32.8646	5.16603		2.91194	0.132868		0.119211	11.9211	8.86075		Normoxie
	27.9584		33.0046											CPA
	27.6175													24h
7 2		25.0824	32.5795	32.4625	7.38009		5.126	0.0286365		0.0256931	2.56931
	25.1924		32.3455
	24.9723
7 3	25.3733	25.31	30.0218	30.0208	4.71086		2.45676	0.182155		0.163432	16.3432
	25.4434
	25.1132		30.0199
7 4	24.3818	24.4665		30.7998	6.33327		4.07918	0.0591623		0.0530813	5.30813
	24.6907		30.7071
	24.3271		30.8925
7 5	25.8924	25.7949	31.7572	31.5075	5.71255		3.45846	0.0909706		0.0816201	8.16201
	25.6975		31.346
			31.4193
7 11	24.2177	24.5345	32.5548	32.4309	7.89639		5.64229	0.0200217		0.0179638	1.79638	3.95755		Hyperoxie
	24.9075		32.4785											CPA
	24.4781		32.2592											24h
7 12	25.8379	26.129	32.6978	32.766	6.63702		4.38293	0.0479301		0.0430035	4.30035
	26.2609		32.8342
	26.2881
7 13	25.4792	25.5467	32.4639	32.9676	7.42093		5.16683	0.0278374		0.0249761	2.49761
	25.4576		33.2922
	25.7033		33.1467
7 14	25.4416	25.2733	31.0651	31.3054	6.03218		3.77808	0.0728927		0.0654004	6.54004
	24.919		31.5099
	25.4592		31.3413
7 15	26.3537	26.0027	32.0335	32.526	6.5232		4.26911	0.0518646		0.0465337	4.65337
	25.9196		32.7418
	25.735		32.8025
9 1	25.6513	25.7658	33.435	33.2161	7.45027		5.19618	0.0272769		0.0244732	2.44732	3.25197		Normoxie
	25.9387		33.2196											CGS21680
	25.7076		32.9938											24h
9 2	26.6985	26.3069	33.1805	33.01	6.70311		4.44901	0.0457839		0.041078	4.1078
	26.2856		32.7841
	25.9365		33.0654
9 3	26.036	26.1843	33.2279	33.2529	7.0686		4.81451	0.0355377		0.031885	3.1885
	26.1717		33.1917
	26.3452		33.3392
9 4	28.7164	28.4973	34.9892	35.1776	6.68038		4.42628	0.0465111		0.0417304	4.17304
	28.4176		35.2477
	28.3578		35.296
9 5	25.53	25.9949	33.3222	33.5079	7.51301		5.25892	0.0261161		0.0234318	2.34318
	26.2949		33.6936
	26.1598
9 11	25.8493	25.855	33.43	33.2573	7.40226		5.14817	0.0281999		0.0253014	2.53014	4.59117		Hyperoxie
	25.8177		33.3567											CGS21680
	25.8981		32.9852											24h
9 12	26.8763	27.1046	33.1334	33.3862	6.28156		4.02747	0.0613213		0.0550183	5.50183
	26.9494		33.2955
	27.4881		33.7297
9 13	28.1218	27.8502		34.1346	6.28445		4.03035	0.0611987		0.0549084	5.49084
	27.7426		34.1244
	27.6861		34.1449
9 14	26.6403	26.677	33.2198	33.3211	6.6441		4.39	0.0476955		0.0427931	4.27931
	26.517
	26.8737		33.4224
9 15	26.3473	26.4119	33.0411	32.7877	6.37586		4.12177	0.0574414		0.0515372	5.15372
	26.4316		32.5343
	26.4568
11 1	27.773	27.8959	34.4289	34.5392	6.64336		4.38926	0.04772		0.0428151	4.28151	3.15104		Normoxie
	28.3013		34.7363											CPA/CGS21680
	27.6133		34.4525											24h
11 2	25.7625	25.4641	31.4155	31.5584	6.09435		3.84025	0.0698182		0.0626419	6.26419
	25.2107		31.7013
	25.4191
11 3	25.6633	25.7425	33.9837	34.2797	8.5372		6.28311	0.0128409		0.0115211	1.15211
			34.6438
	25.8217		34.2116
11 4	25.3175	25.2348	32.9143	32.9883	7.75349		5.49939	0.0221064		0.0198342	1.98342
	25.1481		33.3052
	25.2387		32.7453
11 5	27.4937	27.4422	35.0226	35.1313	7.68907		5.43497	0.0231159		0.0207399	2.07399
	27.4148		35.0085
	27.4181		35.3628
11 11	24.8256	24.4325	30.9778	30.8139	6.38145		4.12735	0.0572193		0.051338	5.1338	3.98003		Hyperoxie
	24.2842		30.9354											CPA/CGS21680
	24.1876		30.5285											24h
11 12	25.6087	25.6756	31.4234	31.2651	5.58945		3.33535	0.0990738		0.0888905	8.88905
	25.697		30.8108
	25.7212		31.5611
11 13	24.5621	24.7124		33.4497	8.73734		6.48324	0.0111776		0.0100287	1.00287
	24.7819		33.3462
	24.7931		33.5531
11 14	24.7829	25.0488	33.3964	33.5844	8.53557		6.28147	0.0128555		0.0115341	1.15341
	25.101		33.7517
	25.2626		33.6051
11 15	26.337	26.0421	32.9722	32.8879	6.84578		4.59169	0.0414729		0.0372101	3.72101
	25.955
	25.8344		32.8036
15 1	25.3238	25.4213	31.4609	31.6368	6.21553		3.96144	0.0641931		0.057595	5.7595	64.5229		Normoxie
	25.5144													DMSO/NaCL
	25.4257		31.8128											24h
15 2	24.8838	25.225	31.9892	32.0378	6.81282		4.55873	0.0424313		0.03807	3.807
	25.3871		32.0864
	25.4041
15 3	28.0083	27.7938	30.8143	30.9395	3.1457		0.891607	0.539013		0.483611	48.3611
	27.6924		31.0648
	27.6808
15 4	29.3502	28.9953	31.1971	30.8232	1.82794		-0.426154	1.34365		1.20554	120.554
	29.0804		30.5957
	28.5553		30.6769
15 5	29.3353	29.1632	30.4343	30.7335	1.57022		-0.683875	1.60645		1.44133	144.133
	29.1755		30.5565
	28.9789		31.2096
15 11	27.9353	27.9636	29.8349	29.603	1.63937		-0.614729	1.53127		1.37388	137.388	86.964		Hyperoxie
	28.008		29.3309											DMSO/NaCL
	27.9476		29.6431											24h
15 12	31.8987	31.742	35.1503	35.0328	3.2908		1.03671	0.487439		0.437337	43.7337
	31.6366		34.9152
	31.6906
15 13	28.6967	28.584	30.2156	30.5618	1.9778		-0.276296	1.21108		1.0866	108.66
	28.6387		30.8203
	28.4166		30.6495
15 14	28.4249	28.3064	31.0775	30.7578	2.45143		0.197332	0.872162		0.782516	78.2516
	28.2831		30.402
	28.2112		30.794
15 15	27.9766	27.7075	30.5944	30.3875	2.67998		0.425888	0.74438		0.667869	66.7869
	27.5397		30.5244
	27.6062		30.0438
											XXX	Ausreisser nach Outlier test nach Grubb´s

## Sheet: Adora2a
	Housekeeper		Targetgene
	Ct	Mean	Ct	Mean	delta CT	mean delta CT control	delta delta CT	2^(-deltadeltaCT) [%]		an 100% angeglichen	%
17 1	27.3892	27.7919	30.3997	30.4919	2.7	2.9169	-0.216899	1.16223	1.00423	1.15734	115.734	100		Normoxie
	28.1498		30.7497											NaCL
	27.8368		30.3264											24h
17 2	28.1858	27.9388	30.7393	30.833	2.89417		-0.0227294	1.01588		1.0116	101.16
	27.636		30.7794
	27.9946		30.9803
17 3	28.7734	28.3774	31.3589	31.2711	2.89371		-0.0231897	1.0162		1.01192	101.192
	28.2721		31.0339
	28.0867		31.4205
17 4	27.4056	27.6991	30.9171	30.7941	3.09506		0.178155	0.883833		0.880109	88.0109
	27.9759		30.6891
	27.7157		30.7762
17 5	28.0984	28.0105	31.1791	31.0121	3.00157		0.0846633	0.943005		0.939032	93.9032
	27.9607		30.8324
	27.9724		31.0249
17 17		27.7398	30.225	30.5663	2.8265		-0.090403	1.06467		1.06018	106.018	96.2201		Hyperoxie
	27.9154		30.9295											NaCL
	27.5642		30.5444											24h
17 18	27.4591	27.3069	30.1394	30.1617	2.85478		-0.062118	1.044		1.0396	103.96
	27.1547		30.184
17 19	27.8176	27.8178	30.306	30.677	2.85921		-0.0576885	1.0408		1.03641	103.641
	27.5118		30.7485
	28.124		30.9765
17 20	27.3128	27.3052	31.0136	30.811	3.50576		0.588853	0.664871		0.66207	66.207
	27.3504		30.5172
	27.2525		30.9022
17 21	27.9893	27.9012	30.9994	30.7938	2.89255		-0.0243538	1.01702		1.01274	101.274
	27.8107		30.9573
	27.9037		30.4246
1 1	26.1107	26.6748		33.8481	7.17331		4.25641	0.0523231		0.0521027	5.21027	176.338		Normoxie
	26.9607		33.9687											DPCPX
	26.9529		33.7275											24h
1 2	30.638	30.5281	33.3802	33.1466	2.61852		-0.298381	1.22976		1.22458	122.458
	30.7095		32.9558
	30.2369		33.1039
1 3	29.3709	29.4498	31.9599	32.2125	2.76271		-0.15419	1.1128		1.10811	110.811
	29.7056		32.2723
	29.2728		32.4052
1 4	29.5707	29.563	33.0252	32.9673	3.40428		0.487376	0.713321		0.710316	71.0316
	29.5613		32.9094
	29.5571
1 5		29.2774	29.9612	29.6717	0.39434		-2.52256	5.74602		5.72181	572.181
	29.1326		29.6136
	29.4222		29.4403
1 11	29.2503	29.0777	33.0316	33.1265	4.04878		1.13188	0.456322		0.4544	45.44	70.374		Hyperoxie
	29.0992		33.0233											DPCPX
	28.8837		33.3246											24h
1 12	29.4299	29.42	33.2224	32.9788	3.55878		0.641878	0.640878		0.638178	63.8178
	29.1295		32.86
	29.7006		32.8539
1 13	29.1047	29.0973	32.2304	32.2545	3.15722		0.240318	0.846559		0.842993	84.2993
	28.9		32.1054
	29.2872		32.4277
1 14	29.0166	28.6107	31.8387	31.6165	3.00574		0.0888423	0.940277		0.936316	93.6316
	28.5242		31.4836
	28.2914		31.5272
1 15	28.7058	28.6986	32.204	32.238	3.53939		0.622492	0.649548		0.646811	64.6811
	28.6246		32.2721
	28.7655
3 1	30.1115	30.1171	33.2237	33.6011	3.484		0.567096	0.674974		0.672131	67.2131	75.9706		Normoxie
	30.1981		34.0139											SCH58261
	30.0417		33.5658											24h
3 2	28.7174	28.9299	33.104	33.2235	4.29358		1.37667	0.385106		0.383483	38.3483
	29.0959		33.0235
	28.9763		33.5428
3 3	29.4718	29.2735	32.2634	32.1888	2.91538		-0.00152092	1.00105		0.996837	99.6837
	29.3589		31.8934
	28.9896		32.4097
3 4	29.3365	29.2271	32.309	32.3234	3.09628		0.179375	0.883085		0.879365	87.9365
	29.1967		32.5354
	29.148		32.1257
3 5	29.5166	29.4851	32.6397	32.6023	3.11718		0.20028	0.870381		0.866715	86.6715
	29.76		32.5091
	29.1787		32.658
3 11	28.8477	29.1016	32.7546	32.8361	3.7345		0.817593	0.567388		0.564997	56.4997	191.98		Hyperoxie
	29.343		32.86											SCH58261
	29.1142		32.8938											24h
3 12	30.2181	30.0138	33.0945	32.9524	2.93858		0.0216794	0.985085		0.980935	98.0935
	30.0439		32.6239
	29.7794		33.1387
3 13	28.7971	28.6492		28.9133	0.264098		-2.6528	6.28888		6.26239	626.239
	28.7615		29.0618
	28.3889		28.7647
3 14	29.2959	29.137	32.6833	32.6916	3.5546		0.6377	0.642737		0.640029	64.0029
	29.0627		32.4755
	29.0524		32.916
3 15	27.4502	27.4041	30.0747	30.1125	2.70835		-0.208548	1.15552		1.15066	115.066
	27.2592		30.1152
	27.5029		30.1475
5 1	30.4443	30.0819	33.4107	33.2598	3.17791		0.26101	0.834503		0.830988	83.0988	59.7979		Normoxie
	29.8866		33.3137											DPCPX/SCH58261
	29.9148		33.0551											24h
5 2	27.7227	27.7798	31.6887	31.6454	3.86566		0.948762	0.518077		0.515894	51.5894
	27.7308		31.4017
	27.8858		31.846
5 3	27.1831	27.456	30.8051	30.6968	3.24086		0.323959	0.798875		0.795509	79.5509
	27.3895		30.6355
	27.7954		30.6499
5 4	26.8252	26.875	31.1581	31.5791	4.70416		1.78726	0.289721		0.288501	28.8501
	26.9248		31.587
			31.9923
5 5	28.3389	28.3908	32.1406	32.1407	3.74988		0.832978	0.561369		0.559004	55.9004
	28.3099		32.1123
	28.5237		32.1692
5 11	27.9642	28.3454		31.8766	3.53122		0.614321	0.653237		0.650485	65.0485	72.561		Hyperoxie
	28.7283		31.7251											DPCPX/SCH58261
	28.3437		32.0282											24h
5 12		28.1206	31.5458	31.6551	3.53444		0.617542	0.651781		0.649035	64.9035
	28.0537		31.8798
	28.1876		31.5397
5 13	26.7677	27.0256	29.8125	29.8164	2.79081		-0.126092	1.09133		1.08674	108.674
	27.2524
	27.0567		29.8203
5 14	26.9762	26.9931	30.6022	30.3287	3.33553		0.418629	0.748135		0.744983	74.4983
	26.7528		29.9411
	27.2504		30.4426
5 15	27.3755	27.5865	31.3015	31.5066	3.92005		1.00315	0.498911		0.496809	49.6809
	27.749		31.4706
	27.6351		31.7476
7 1	27.52	27.6986	31.3729	31.8455	4.14686		1.22996	0.426329		0.424533	42.4533	19.3512		Normoxie
	27.9584		32.3175											CPA
	27.6175		31.8461											24h
7 2		25.0824		31.6266	6.54426		3.62735	0.0809203		0.0805794	8.05794
	25.1924		31.5601
	24.9723		31.6932
7 3	25.3733	25.31	31.4464	31.1803	5.87029		2.95339	0.129105		0.128561	12.8561
	25.4434		31.0218
	25.1132		31.0727
7 4	24.3818	24.4665	30.7492	30.7323	6.26573		3.34883	0.0981527		0.0977392	9.77392
	24.6907
	24.3271		30.7153
7 5	25.8924	25.7949	30.7836	30.788	4.99307		2.07616	0.237144		0.236145	23.6145
	25.6975		30.8065
			30.774
7 11	24.2177	24.5345	31.2239	31.4209	6.88639		3.96949	0.0638359		0.063567	6.3567	40.4471		Hyperoxie
	24.9075		31.8											CPA
	24.4781		31.2387											24h
7 12	25.8379	26.129	28.1646	28.2241	2.09518		-0.821723	1.76752		1.76007	176.007
	26.2609		28.3075
	26.2881		28.2004
7 13	25.4792	25.5467	32.5315	32.6498	7.10312		4.18622	0.0549317		0.0547002	5.47002
	25.4576		32.7454
	25.7033		32.6725
7 14	25.4416	25.2733	32.006	31.8767	6.60342		3.68652	0.0776691		0.0773419	7.73419
	24.919		31.9839
	25.4592		31.6402
7 15	26.3537	26.0027	32.9973	32.8202	6.81743		3.90053	0.0669612		0.0666791	6.66791
	25.9196		32.9818
	25.735		32.4814
9 1	25.6513	25.7658	32.441	32.7055	6.93969		4.02279	0.0615203		0.0612612	6.12612	7.17985		Normoxie
	25.9387		32.8227											CGS21680
	25.7076		32.8529											24h
9 2	26.6985	26.3069	33.1802	33.4059	7.09903		4.18213	0.0550874		0.0548554	5.48554
	26.2856		33.7581
	25.9365		33.2793
9 3	26.036	26.1843	33.0251	32.8425	6.65814		3.74124	0.0747781		0.0744631	7.44631
	26.1717		32.5515
	26.3452		32.9508
9 4	28.7164	28.4973	34.4233	34.4912	5.99389		3.07699	0.118504		0.118005	11.8005
	28.4176		34.6526
	28.3578		34.3976
9 5	25.53	25.9949	33.0079	33.2159	7.22102		4.30411	0.0506212		0.0504079	5.04079
	26.2949		33.4731
	26.1598		33.1668
9 11	25.8493	25.855	32.6777	32.7716	6.91657		3.99967	0.0625142		0.0622509	6.22509	7.7001		Hyperoxie
	25.8177		32.8924											CGS21680
	25.8981		32.7447											24h
9 12	26.8763	27.1046	32.9952	32.98	5.87537		2.95847	0.128651		0.128109	12.8109
	26.9494		33.0311
	27.4881		32.9137
9 13	28.1218	27.8502	34.3391	34.433	6.58282		3.66591	0.0787861		0.0784542	7.84542
	27.7426		34.1764
	27.6861		34.7835
9 14	26.6403	26.677		33.7402	7.06318		4.14628	0.0564736		0.0562357	5.62357
	26.517		33.7835
	26.8737		33.6969
9 15	26.3473	26.4119	33.7699	33.3827	6.97078		4.05388	0.0602088		0.0599551	5.99551
	26.4316		33.1317
	26.4568		33.2463
11 1	27.773	27.8959	34.9949	34.7546	6.85874		3.94184	0.0650711		0.064797	6.4797	8.00213		Normoxie
	28.3013		34.931											CPA/CGS21680
	27.6133		34.3379											24h
11 2	25.7625	25.4641	31.7112	31.6385	6.17447		3.25757	0.104562		0.104121	10.4121
	25.2107		31.5659
	25.4191
11 3	25.6633	25.7425	32.9797	32.8232	7.08075		4.16385	0.0557901		0.055555	5.5555
			32.7184
	25.8217		32.7716
11 4	25.3175	25.2348	31.4497	31.8443	6.60949		3.69259	0.0773429		0.0770171	7.70171
	25.1481		32.0156
	25.2387		32.0675
11 5	27.4937	27.4422	33.9755	33.6951	6.25284		3.33594	0.0990335		0.0986163	9.86163
	27.4148		33.4224
	27.4181		33.6874
11 11	24.8256	24.4325	31.0348	30.7598	6.32734		3.41044	0.0940493		0.0936531	9.36531	9.42252		Hyperoxie
	24.2842		30.4429											CPA/CGS21680
	24.1876		30.8018											24h
11 12	25.6087	25.6756	31.2053	31.0807	5.40509		2.48819	0.17823		0.177479	17.7479
	25.697		30.7431
	25.7212		31.2938
11 13	24.5621	24.7124	32.1293	31.7305	7.01814		4.10124	0.0582646		0.0580191	5.80191
	24.7819		31.5678
	24.7931		31.4944
11 14	24.7829	25.0488	32.598	32.8119	7.76311		4.84621	0.0347653		0.0346188	3.46188
	25.101		33.0023
	25.2626		32.8354
11 15	26.337	26.0421	31.9163	32.1725	6.13033		3.21343	0.10781		0.107356	10.7356
	25.955		32.2912
	25.8344		32.3099
15 1	25.3238	25.4213	31.9454	31.8566	6.43529		3.51839	0.0872688		0.0869012	8.69012	69.4044		Normoxie
	25.5144		31.8919											DMSO/NaCL
	25.4257		31.7324											24h
15 2	24.8838	25.225	31.7942	31.8409	6.61591		3.699	0.0769997		0.0766753	7.66753
	25.3871		31.9594
	25.4041		31.7691
15 3	28.0083	27.7938	31.4235	31.3111	3.51722		0.600321	0.659607		0.656829	65.6829
	27.6924		31.0601
	27.6808		31.4496
15 4	29.3502	28.9953	31.3688	31.4478	2.4525		-0.464406	1.37975		1.37394	137.394
	29.0804
	28.5553		31.5267
15 5	29.3353	29.1632	31.647	31.7226	2.55932		-0.357583	1.28128		1.27588	127.588
	29.1755		31.9048
	28.9789		31.6159
15 11	27.9353	27.9636	30.4637	30.5369	2.57325		-0.34365	1.26896		1.26362	126.362	96.7452		Hyperoxie
	28.008		30.6097											DMSO/NaCL
	27.9476		30.5373											24h
15 12	31.8987	31.742	35.9317	35.6831	3.94118		1.02427	0.491657		0.489586	48.9586
	31.6366		35.3663
	31.6906		35.7514
15 13	28.6967	28.584	30.978	31.0035	2.41955		-0.497352	1.41162		1.40567	140.567
	28.6387		31.0704
	28.4166		30.9623
15 14	28.4249	28.3064		31.4698	3.16343		0.246524	0.842925		0.839374	83.9374
	28.2831		31.4679
	28.2112		31.4718
15 15	27.9766	27.7075	30.9075	30.8716	3.16405		0.247148	0.842561		0.839011	83.9011
	27.5397		30.8636
	27.6062		30.8437
											XXX	Ausreisser nach Outlier test nach Grubb´s

## Sheet: Pax6
Pax6	HPRT		Pax 6
	Ct	Mean	Ct	Mean	delta CT	mean delta CT control	delta delta CT	2^(-deltadeltaCT) [%]		normalized 100%	%
Normoxia #1	29.4326	29.4	33.3738	33.4131	4.01311	3.78062	0.232484	0.851168	1.02352	0.831606	83.1606	100
	29.2496		33.0007
	29.5177		33.8647
Normoxia #2	27.3528	27.4623	30.4063	30.9906	3.5283		-0.25232	1.19112		1.16375	116.375
	27.4623		31.4083
	27.5718		31.1573
Normoxia #3	27.3025	27.3628	31.6	31.6599	4.29708		0.516454	0.699088		0.683021	68.3021
	27.409		31.6223
	27.3771		31.7576
Normoxia #4	27.4344	27.571	30.9141	31.136	3.565		-0.215619	1.1612		1.13451	113.451
	27.5479		31.1915
	27.7306		31.3023
Normoxia #5	27.4499	27.4723	30.9469	30.9719	3.49962		-0.280999	1.21504		1.18711	118.711
	27.3037		31.0128
	27.6632		30.9561
Hyperoxia 24 h #1	27.3232	27.3791	30.4978	30.7681	3.38897		-0.391652	1.31189		1.28174	128.174	113.049
	27.2042		30.9934
	27.6098		30.8131
Hyperoxia 24 h #2	27.4332	27.5215	30.5981	30.8878	3.36626		-0.414366	1.33271		1.30208	130.208
	27.4333		31.01
	27.698		31.0552
Hyperoxia 24 h #3	26.1186	26.326	30.168	30.2153	3.88933		0.108705	0.92742		0.906106	90.6106
	26.1725		30.2139
	26.6869		30.2641
Hyperoxia 24 h #4	26.5509	26.5875	30.5394	30.3167	3.72921		-0.0514143	1.03628		1.01246	101.246
	26.4506		30.3173
	26.7612		30.0936
Hyperoxia 24 h #5	26.0064	26.2503	29.9156	29.7957	3.5454		-0.235221	1.17709		1.15003	115.003
	26.2283		29.2974
	26.5164		30.1742
Normoxia + DEX 1 µg #1	27.4485	27.391	31.1602	31.0336	3.64262		-0.138006	1.10038		1.07509	107.509	115.284
	27.2118		31.1771
	27.5128		30.7636
Normoxia + DEX 1 µg #2	27.2487	27.2957	31.0449	31.1017	3.806		0.02538	0.982562		0.95998	95.998
	27.0578		30.8572
	27.5805		31.4029
Normoxia + DEX 1 µg #3	27.4933	27.4701	31.1783	31.4031	3.93302		0.152392	0.899757		0.879079	87.9079
	27.3167		31.4984
	27.6002		31.5325
Normoxia + DEX 1 µg #4	26.9978	27.1889	30.7132	30.909	3.72011		-0.060513	1.04284		1.01887	101.887
	27.1955		30.9221
	27.3732		31.0916
Normoxia + DEX 1 µg #5	28.0575	28.0529	30.9162	30.9273	2.8743		-0.90632	1.87426		1.83118	183.118
	28.0361		30.4324
	28.0653		31.4331
Hyperoxia + DEX 1 µg #1	27.001	27.1451	30.9347	30.7269	3.58176		-0.198866	1.1478		1.12142	112.142	107.298
	27.0683		30.6267
	27.366		30.6192
Hyperoxia + DEX 1 µg #2	27.1904	27.3599	30.8831	30.9936	3.63365		-0.146971	1.10724		1.08179	108.179
	27.2855		30.9857
	27.6039		31.1119
Hyperoxia + DEX 1 µg #3	27.0636	27.2487	30.8952	31.0149	3.76628		-0.0143412	1.00999		0.986778	98.6778
	27.1577		30.9114
	27.5247		31.2383
Hyperoxia + DEX 1 µg #4	26.9716	27.0257	30.6236	30.8303	3.80459		0.0239635	0.983527		0.960923	96.0923
	26.9215		30.9142
	27.184		30.9529
Hyperoxia + DEX 1 µg #5	27.1171	27.2277	30.7028	30.695	3.46731		-0.31331	1.24256		1.214	121.4
	27.1447		30.8482
	27.4212		30.5339
Normoxia + DEX 5 µg #1	27.6436	27.7814	31.5263	31.3625	3.58104		-0.199587	1.14837		1.12198	112.198	94.7004
	27.6829		31.1813
	28.0177		31.3797
Normoxia + DEX 5 µg #2	27.6744	27.7101	31.231	31.6491	3.93904		0.158414	0.896009		0.875417	87.5417
	27.5775		31.8833
	27.8783		31.8331
Normoxia + DEX 5 µg #3	27.3579	27.4524	31.5959	31.6853	4.23286		0.452236	0.730909		0.714111	71.4111
	27.3561		31.549
	27.6433		31.911
Normoxia + DEX 5 µg #4	27.4056	27.5302	31.4927	31.3997	3.86952		0.0888947	0.940243		0.918634	91.8634
	27.4366		31.3979
	27.7484		31.3085
Normoxia + DEX 5 µg #5	27.5426	27.7438	31.1906	31.347	3.60319		-0.177435	1.13087		1.10488	110.488
	27.7083		31.4275
	27.9806		31.423
Hyperoxia + DEX 5 µg #1	27.0095	27.1629	31.1498	31.1618	3.99894		0.218312	0.85957		0.839815	83.9815	114.495
	27.1307		31.1388
	27.3486		31.1969
Hyperoxia + DEX 5 µg #2	27.4682	27.6186	30.8261	30.7859	3.16728		-0.613347	1.5298		1.49465	149.465
	27.5129		30.6447
	27.8748		30.887
Hyperoxia + DEX 5 µg #3	27.6234	27.8153	31.1272	31.1611	3.34578		-0.434847	1.35177		1.3207	132.07
	27.7952		30.8983
	28.0274		31.4578
Hyperoxia + DEX 5 µg #4	27.7976	27.8846	31.7132	31.4846	3.60007		-0.180556	1.13332		1.10727	110.727
	27.7905		31.041
	28.0656		31.6997
Hyperoxia + DEX 5 µg #5	27.3942	27.5818	31.4092	31.3844	3.80253		0.0219086	0.984929		0.962293	96.2293
	27.5894		31.1891
	27.7618		31.5547
Normoxia + DEX 10 µg #1	28.2226	28.2233	31.7138	31.7138	3.49051		-0.290111	1.22273		1.19463	119.463	99.696
	28.263		31.4777
	28.1842		31.9499
Normoxia + DEX 10 µg #2	27.7905	27.6582	31.3062	31.7613	4.10312		0.322492	0.799687		0.781309	78.1309
	27.6716		32.2077
	27.5124		31.77
Normoxia + DEX 10 µg #3	27.4804	27.9727	31.9749	32.0181	4.04534		0.264721	0.83236		0.81323	81.323
	28.1199		31.9726
	28.318		32.1068
Normoxia + DEX 10 µg #4	27.7236	27.6772	31.0415	31.3303	3.65305		-0.127573	1.09245		1.06735	106.735
	27.574		31.7507
	27.7341		31.1987
Normoxia + DEX 10 µg #5	27.9956	27.911	31.2677	31.484	3.57296		-0.207667	1.15482		1.12828	112.828
	27.4966		31.3047
	28.2408		31.8795
Hyperoxia + DEX 10 µg #1	26.9935	27.0646	30.6381	30.6613	3.59671		-0.18391	1.13596		1.10985	110.985	112.943
	27.1823		30.3913
	27.0179		30.9545
Hyperoxia + DEX 10 µg #2	27.0361	26.786	30.2899	30.2592	3.47325		-0.307375	1.23745		1.20901	120.901
	26.613		30.336
	26.7087		30.1517
Hyperoxia + DEX 10 µg #3	27.5277	27.295	31.6109	31.1203	3.82536		0.044739	0.969465		0.947185	94.7185
	27.4127		30.7495
	26.9446		31.0006
Hyperoxia + DEX 10 µg #4	27.3835	27.331	30.3593	30.5	3.1691		-0.611528	1.52788		1.49276	149.276
	27.5805		30.5385
	27.0289		30.6023
Hyperoxia + DEX 10 µg #5	27.0981	26.4199	30.3378	30.3378	3.91789		0.137267	0.90924		0.888343	88.8343
	26.6259		30.3368
	25.5358		30.3388

## Sheet: Sox2
Sox2	HPRT		Sox 2
	Ct	Mean	Ct	Mean	delta CT	mean delta CT control	delta delta CT	2^(-deltadeltaCT) [%]		normalized 100%	%
Normoxia #1	29.4326	29.4	31.0468	30.6327	1.23276	1.14848	0.0842875	0.94325	1.00584	0.937773	93.7773	100
	29.2496		30.1508
	29.5177		30.7005
Normoxia #2	27.3528	27.4623	28.4869	28.8323	1.36998		0.2215	0.857673		0.852693	85.2693
	27.4623		29.3459
	27.5718		28.6641
Normoxia #3	27.3025	27.3628	28.0887	28.2838	0.920913		-0.227564	1.17086		1.16406	116.406
	27.409		28.2168
	27.3771		28.5458
Normoxia #4	27.4344	27.571	28.4342	28.6097	1.03876		-0.109716	1.07902		1.07275	107.275
	27.5479		28.438
	27.7306		28.957
Normoxia #5	27.4499	27.4723	28.8287	28.6523	1.17997		0.0314927	0.978407		0.972726	97.2726
	27.3037		28.7376
	27.6632		28.3905
Hyperoxia 24 h #1	27.3232	27.3791	28.4776	28.6264	1.24729		0.0988138	0.9338		0.928378	92.8378	72.5487
	27.2042		28.5493
	27.6098		28.8523
Hyperoxia 24 h #2	27.4332	27.5215	30.3143	29.0934	1.57187		0.423391	0.74567		0.74134	74.134
	27.4333		28.4742
	27.698		28.4915
Hyperoxia 24 h #3	26.1186	26.326	28.4088	28.4496	2.12363		0.97515	0.508687		0.505733	50.5733
	26.1725		28.4292
	26.6869		28.5109
Hyperoxia 24 h #4	26.5509	26.5875	28.4331	28.1316	1.54412		0.395643	0.76015		0.755737	75.5737
	26.4506		27.8246
	26.7612		28.1373
Hyperoxia 24 h #5	26.0064	26.2503	27.9248	27.9127	1.6624		0.513924	0.700315		0.696248	69.6248
	26.2283		27.3235
	26.5164		28.4899
Normoxia + DEX 1 µg #1	27.4485	27.391	28.1911	28.3038	0.912816		-0.235661	1.17745		1.17061	117.061	135.766
	27.2118		28.2595
	27.5128		28.4609
Normoxia + DEX 1 µg #2	27.2487	27.2957	28.4418	28.2315	0.935839		-0.212638	1.15881		1.15208	115.208
	27.0578		27.9902
	27.5805		28.2625
Normoxia + DEX 1 µg #3	27.4933	27.4701	28.4871	28.298	0.827925		-0.320552	1.24881		1.24156	124.156
	27.3167		28.1098
	27.6002		28.2971
Normoxia + DEX 1 µg #4	26.9978	27.1889	27.3743	27.8668	0.67791		-0.470567	1.38565		1.37761	137.761
	27.1955		28.005
	27.3732		28.221
Normoxia + DEX 1 µg #5	28.0575	28.0529	28.369	28.3083	0.255327		-0.89315	1.85723		1.84644	184.644
	28.0361		28.1188
	28.0653		28.4371
Hyperoxia + DEX 1 µg #1	27.001	27.1451	27.9073	28.2057	1.06057		-0.0879105	1.06283		1.05666	105.666	98.0741
	27.0683		28.1979
	27.366		28.5119
Hyperoxia + DEX 1 µg #2	27.1904	27.3599	28.3113	28.4593	1.09933		-0.0491456	1.03465		1.02864	102.864
	27.2855		28.187
	27.6039		28.8794
Hyperoxia + DEX 1 µg #3	27.0636	27.2487	28.4562	28.6904	1.44176		0.293281	0.816044		0.811306	81.1306
	27.1577		28.7759
	27.5247		28.8392
Hyperoxia + DEX 1 µg #4	26.9716	27.0257	28.0102	28.1479	1.12223		-0.0262485	1.01836		1.01245	101.245
	26.9215		28.2727
	27.184		28.1608
Hyperoxia + DEX 1 µg #5	27.1171	27.2277	28.5922	28.3755	1.14781		-0.00066522	1.00046		0.994652	99.4652
	27.1447		27.9157
	27.4212		28.6185
Normoxia + DEX 5 µg #1	27.6436	27.7814	28.7008	28.5962	0.814757		-0.33372	1.26026		1.25294	125.294	112.373
	27.6829		28.4545
	28.0177		28.6333
Normoxia + DEX 5 µg #2	27.6744	27.7101	28.6623	28.7844	1.07427		-0.0742037	1.05278		1.04667	104.667
	27.5775		28.5863
	27.8783		29.1046
Normoxia + DEX 5 µg #3	27.3579	27.4524	28.8331	28.6149	1.16246		0.0139832	0.990354		0.984604	98.4604
	27.3561		28.2317
	27.6433		28.7799
Normoxia + DEX 5 µg #4	27.4056	27.5302	28.2749	28.6507	1.1205		-0.0279797	1.01958		1.01366	101.366
	27.4366		28.5501
	27.7484		29.1271
Normoxia + DEX 5 µg #5	27.5426	27.7438	28.3342	28.4825	0.73869		-0.409787	1.32849		1.32078	132.078
	27.7083		28.6367
	27.9806		28.4766
Hyperoxia + DEX 5 µg #1	27.0095	27.1629	28.3549	28.6621	1.49918		0.350703	0.784202		0.779648	77.9648	100.455
	27.1307		28.7052
	27.3486		28.9261
Hyperoxia + DEX 5 µg #2	27.4682	27.6186	28.4226	28.4356	0.816935		-0.331542	1.25836		1.25105	125.105
	27.5129		28.4792
	27.8748		28.4049
Hyperoxia + DEX 5 µg #3	27.6234	27.8153	28.7105	28.755	0.939657		-0.20882	1.15574		1.14903	114.903
	27.7952		28.4255
	28.0274		29.129
Hyperoxia + DEX 5 µg #4	27.7976	27.8846	29.4055	29.2333	1.34872		0.200241	0.870405		0.865351	86.5351
	27.7905		29.1614
	28.0656		29.1329
Hyperoxia + DEX 5 µg #5	27.3942	27.5818	28.8731	28.7545	1.17266		0.0241856	0.983376		0.977665	97.7665
	27.5894		28.5351
	27.7618		28.8553
Normoxia + DEX 10 µg #1	28.5417	28.5536	28.3184	28.6731	0.119462		-1.02902	2.04063		2.02878	202.878	140.931
	28.5905		29.0261
	28.5286		28.6747
Normoxia + DEX 10 µg #2	28.071	27.959	28.8293	28.847	0.887971		-0.260506	1.1979		1.19094	119.094
	27.9751		28.7289
	27.8309		28.9828
Normoxia + DEX 10 µg #3	28.5606	28.5606	29.3668	29.2577	0.697119		-0.451358	1.36733		1.35939	135.939
	28.4636		29.0999
	28.6576		29.3065
Normoxia + DEX 10 µg #4	28.011	27.9834	28.7089	28.8627	0.879265		-0.269212	1.20515		1.19815	119.815
	27.9156		28.8727
	28.0238		29.0065
Normoxia + DEX 10 µg #5	28.3042	28.2335	29.0041	29.0296	0.796036		-0.352441	1.27672		1.26931	126.931
	27.8257		29.0499
	28.5706		29.0347
Hyperoxia + DEX 10 µg #1	27.3185	27.389	27.3807	27.6538	0.264762		-0.883715	1.84512		1.83441	183.441	151.182
	27.5106		27.694
	27.338		27.8866
Hyperoxia + DEX 10 µg #2	27.3746	27.1024	27.378	27.5553	0.452901		-0.695576	1.61953		1.61013	161.013
	26.9334		27.4441
	26.9991		27.8437
Hyperoxia + DEX 10 µg #3	27.8509	27.602	28.1581	28.2064	0.604445		-0.544032	1.45804		1.44958	144.958
	27.7302		28.0441
	27.225		28.417
Hyperoxia + DEX 10 µg #4	27.7197	27.6623	27.9307	28.1684	0.506127		-0.64235	1.56087		1.55181	155.181
	27.9047		28.3097
	27.3624		28.2648
Hyperoxia + DEX 10 µg #5	27.4208	27.1641	28.9827	28.1495	0.985382		-0.163095	1.11969		1.11318	111.318
	26.9075		28.734
	27.1641		26.7318

## Sheet: Tbr1
Tbr1	HPRT		Tbr1
	Ct	Mean	Ct	Mean	delta CT	mean delta CT control	delta delta CT	2^(-deltadeltaCT) [%]		normalized 100%	%
Normoxia #1	29.4326	29.4	32.8706	32.6689	3.26895	3.15052	0.11843	0.92119	1.01174	0.910498	91.0498	100
	29.2496		32.4982
	29.5177		32.638
Normoxia #2	27.3528	27.4623	29.9405	30.3967	2.93435		-0.216176	1.16165		1.14817	114.817
	27.4623		30.8578
	27.5718		30.3917
Normoxia #3	27.3025	27.3628	30.9564	30.8772	3.51434		0.363817	0.777106		0.768087	76.8087
	27.409		30.7251
	27.3771		30.95
Normoxia #4	27.4344	27.571	30.7522	30.6912	3.12027		-0.0302588	1.0212		1.00934	100.934
	27.5479		30.6855
	27.7306		30.6361
Normoxia #5	27.4499	27.4723	30.36	30.387	2.91471		-0.235812	1.17757		1.1639	116.39
	27.3037		30.3157
	27.6632		30.4853
Hyperoxia 24 h #1	27.3232	27.3791	30.5466	30.5782	3.19906		0.048537	0.966916		0.955694	95.5694	89.1719
	27.2042		30.6935
	27.6098		30.4943
Hyperoxia 24 h #2	27.4332	27.5215	30.3105	30.8067	3.28523		0.134707	0.910855		0.900284	90.0284
	27.4333		30.9897
	27.698		31.12
Hyperoxia 24 h #3	26.1186	26.326	30.1058	30.089	3.76299		0.612464	0.654078		0.646487	64.6487
	26.1725		30.0634
	26.6869		30.0978
Hyperoxia 24 h #4	26.5509	26.5875	30.189	30.0776	3.49005		0.339524	0.790302		0.78113	78.113
	26.4506		29.9008
	26.7612		30.1429
Hyperoxia 24 h #5	26.0064	26.2503	28.9329	29.1514	2.90102		-0.249501	1.1888		1.175	117.5
	26.2283		29.1748
	26.5164		29.3464
Normoxia + DEX 1 µg #1	27.4485	27.391	30.4145	30.608	3.217		0.0664756	0.954968		0.943885	94.3885	98.2715
	27.2118		30.809
	27.5128		30.6006
Normoxia + DEX 1 µg #2	27.2487	27.2957	30.8796	30.75	3.45433		0.303801	0.810115		0.800713	80.0713
	27.0578		30.492
	27.5805		30.8783
Normoxia + DEX 1 µg #3	27.4933	27.4701	30.4988	30.6349	3.16487		0.0143484	0.990104		0.978613	97.8613
	27.3167		30.6412
	27.6002		30.7648
Normoxia + DEX 1 µg #4	26.9978	27.1889	30.375	30.4192	3.23032		0.079794	0.946193		0.935211	93.5211
	27.1955		30.3273
	27.3732		30.5553
Normoxia + DEX 1 µg #5	28.0575	28.0529	31.0388	30.8588	2.80582		-0.344702	1.26989		1.25515	125.515
	28.0361		30.9393
	28.0653		30.5982
Hyperoxia + DEX 1 µg #1	27.001	27.1451	30.0714	30.3458	3.20072		0.0501996	0.965803		0.954594	95.4594	93.6144
	27.0683		30.4326
	27.366		30.5335
Hyperoxia + DEX 1 µg #2	27.1904	27.3599	30.5017	30.4495	3.08959		-0.0609321	1.04314		1.03103	103.103
	27.2855		30.1604
	27.6039		30.6865
Hyperoxia + DEX 1 µg #3	27.0636	27.2487	30.8317	30.5635	3.31484		0.164311	0.892354		0.881998	88.1998
	27.1577		30.5177
	27.5247		30.3411
Hyperoxia + DEX 1 µg #4	26.9716	27.0257	30.3461	30.5791	3.55342		0.402893	0.75634		0.747562	74.7562
	26.9215		30.7219
	27.184		30.6692
Hyperoxia + DEX 1 µg #5	27.1171	27.2277	30.2467	30.2698	3.04211		-0.108419	1.07805		1.06553	106.553
	27.1447		30.5559
	27.4212		30.0067
Normoxia + DEX 5 µg #1	27.6436	27.7814	30.8145	30.7183	2.93683		-0.21369	1.15965		1.14619	114.619	112.12
	27.6829		30.6076
	28.0177		30.7327
Normoxia + DEX 5 µg #2	27.6744	27.7101	30.9099	30.6574	2.94731		-0.203212	1.15126		1.1379	113.79
	27.5775		30.4432
	27.8783		30.6191
Normoxia + DEX 5 µg #3	27.3579	27.4524	31.5708	30.935	3.48258		0.332055	0.794404		0.785184	78.5184
	27.3561		30.5942
	27.6433		30.64
Normoxia + DEX 5 µg #4	27.4056	27.5302	30.1096	30.1006	2.57039		-0.580138	1.49499		1.47764	147.764
	27.4366		30.077
	27.7484		30.115
Normoxia + DEX 5 µg #5	27.5426	27.7438	30.9629	30.7947	3.05086		-0.0996665	1.07153		1.05909	105.909
	27.7083		30.8386
	27.9806		30.5826
Hyperoxia + DEX 5 µg #1	27.0095	27.1629	30.047	30.2168	3.05391		-0.0966192	1.06926		1.05686	105.686	178.967
	27.1307		30.4182
	27.3486		30.1852
Hyperoxia + DEX 5 µg #2	27.4682	27.6186	29.7065	29.6429	2.02432		-1.12621	2.18284		2.15751	215.751
	27.5129		29.4353
	27.8748		29.7871
Hyperoxia + DEX 5 µg #3	27.6234	27.8153	30.0474	29.966	2.15061		-0.999912	1.99988		1.97667	197.667
	27.7952		29.9556
	28.0274		29.8948
Hyperoxia + DEX 5 µg #4	27.7976	27.8846	30.1834	30.0988	2.21422		-0.936306	1.91362		1.89141	189.141
	27.7905		30.0159
	28.0656		30.097
Hyperoxia + DEX 5 µg #5	27.3942	27.5818	29.8077	29.8156	2.23379		-0.916731	1.88783		1.86592	186.592
	27.5894		29.6475
	27.7618		29.9917
Normoxia + DEX 10 µg #1	28.5417	28.5536	30.9609	31.0716	2.51795		-0.632573	1.55033		1.53233	153.233	203.849
	28.5905		30.9821
	28.5286		31.2717
Normoxia + DEX 10 µg #2	28.071	27.959	30.5473	30.5655	2.60646		-0.544064	1.45807		1.44115	144.115
	27.9751		30.6377
	27.8309		30.5115
Normoxia + DEX 10 µg #3	28.5606	28.5606	30.6623	30.8006	2.23997		-0.910557	1.87977		1.85795	185.795
	28.4636		30.8571
	28.6576		30.8823
Normoxia + DEX 10 µg #4	28.011	27.9834	29.6317	29.7561	1.7727		-1.37782	2.59876		2.5686	256.86
	27.9156		29.9149
	28.0238		29.7219
Normoxia + DEX 10 µg #5	28.3042	28.2335	29.9064	29.8857	1.65216		-1.49836	2.82522		2.79243	279.243
	27.8257		29.8154
	28.5706		29.9353
Hyperoxia + DEX 10 µg #1	27.3185	27.389	30.1205	30.0199	2.63091		-0.519616	1.43357		1.41694	141.694	147.599
	27.5106		29.9415
	27.338		29.9977
Hyperoxia + DEX 10 µg #2	27.3746	27.1024	29.9062	29.6981	2.59576		-0.554768	1.46893		1.45188	145.188
	26.9334		29.4438
	26.9991		29.7444
Hyperoxia + DEX 10 µg #3	27.8509	27.602	30.4819	30.337	2.73497		-0.415554	1.33381		1.31833	131.833
	27.7302		30.154
	27.225		30.375
Hyperoxia + DEX 10 µg #4	27.7197	27.6623	30.1688	30.2296	2.56737		-0.583157	1.49812		1.48074	148.074
	27.9047		29.9874
	27.3624		30.5326
Hyperoxia + DEX 10 µg #5	27.4208	27.1641	29.6518	29.5221	2.35793		-0.792594	1.73219		1.71208	171.208
	26.9075		29.6826
	27.1641		29.2318

## Sheet: Tbr2
Tbr2	HPRT		Tbr2
	Ct	Mean	Ct	Mean	delta CT	mean delta CT control	delta delta CT	2^(-deltadeltaCT) [%]		normalized 100%	%
Normoxia #1	29.4326	29.4	32.8706	32.6689	3.26895	3.10386	0.165097	0.891869	1.00595	0.88659	88.659	100
	29.2496		32.4982
	29.5177		32.638
Normoxia #2	27.3528	27.4623	29.9405	30.3967	2.93435		-0.169509	1.12468		1.11802	111.802
	27.4623		30.8578
	27.5718		30.3917
Normoxia #3	27.3025	27.3628	30.2564	30.6439	3.28101		0.17715	0.884448		0.879213	87.9213
	27.409		30.7251
	27.3771		30.95
Normoxia #4	27.4344	27.571	30.7522	30.6912	3.12027		0.0164079	0.988691		0.982839	98.2839
	27.5479		30.6855
	27.7306		30.6361
Normoxia #5	27.4499	27.4723	30.36	30.387	2.91471		-0.189145	1.14009		1.13334	113.334
	27.3037		30.3157
	27.6632		30.4853
Hyperoxia 24 h #1	27.3232	27.3791	30.5466	30.5782	3.19906		0.0952037	0.93614		0.930599	93.0599	77.3974
	27.2042		30.6935
	27.6098		30.4943
Hyperoxia 24 h #2	27.4332	27.5215	30.3105	30.8067	3.28523		0.181373	0.881863		0.876643	87.6643
	27.4333		30.9897
	27.698		31.12
Hyperoxia 24 h #3	26.1186	26.326	30.1058	30.089	3.76299		0.659131	0.63326		0.629511	62.9511
	26.1725		30.0634
	26.6869		30.0978
Hyperoxia 24 h #4	26.5509	26.5875	30.189	30.0776	3.49005		0.386191	0.765147		0.760618	76.0618
	26.4506		29.9008
	26.7612		30.1429
Hyperoxia 24 h #5	26.0064	26.2503	29.9329	29.918	3.66769		0.563832	0.676503		0.672499	67.2499
	26.2283		29.9748
	26.5164		29.8464
Normoxia + DEX 1 µg #1	27.4485	27.391	30.4145	30.608	3.217		0.113142	0.924572		0.919099	91.9099	95.6909
	27.2118		30.809
	27.5128		30.6006
Normoxia + DEX 1 µg #2	27.2487	27.2957	30.8796	30.75	3.45433		0.350468	0.78433		0.779687	77.9687
	27.0578		30.492
	27.5805		30.8783
Normoxia + DEX 1 µg #3	27.4933	27.4701	30.4988	30.6349	3.16487		0.0610151	0.958589		0.952915	95.2915
	27.3167		30.6412
	27.6002		30.7648
Normoxia + DEX 1 µg #4	26.9978	27.1889	30.375	30.4192	3.23032		0.126461	0.916076		0.910654	91.0654
	27.1955		30.3273
	27.3732		30.5553
Normoxia + DEX 1 µg #5	28.0575	28.0529	31.0388	30.8588	2.80582		-0.298036	1.22947		1.22219	122.219
	28.0361		30.9393
	28.0653		30.5982
Hyperoxia + DEX 1 µg #1	27.001	27.1451	30.0714	30.3458	3.20072		0.0968662	0.935062		0.929527	92.9527	91.1562
	27.0683		30.4326
	27.366		30.5335
Hyperoxia + DEX 1 µg #2	27.1904	27.3599	30.5017	30.4495	3.08959		-0.0142654	1.00994		1.00396	100.396
	27.2855		30.1604
	27.6039		30.6865
Hyperoxia + DEX 1 µg #3	27.0636	27.2487	30.8317	30.5635	3.31484		0.210978	0.863951		0.858838	85.8838
	27.1577		30.5177
	27.5247		30.3411
Hyperoxia + DEX 1 µg #4	26.9716	27.0257	30.3461	30.5791	3.55342		0.44956	0.732266		0.727932	72.7932
	26.9215		30.7219
	27.184		30.6692
Hyperoxia + DEX 1 µg #5	27.1171	27.2277	30.2467	30.2698	3.04211		-0.0617521	1.04373		1.03755	103.755
	27.1447		30.5559
	27.4212		30.0067
Normoxia + DEX 5 µg #1	27.6436	27.7814	30.8145	30.7183	2.93683		-0.167023	1.12274		1.11609	111.609	109.176
	27.6829		30.6076
	28.0177		30.7327
Normoxia + DEX 5 µg #2	27.6744	27.7101	30.9099	30.6574	2.94731		-0.156545	1.11461		1.10802	110.802
	27.5775		30.4432
	27.8783		30.6191
Normoxia + DEX 5 µg #3	27.3579	27.4524	31.5708	30.935	3.48258		0.378722	0.769119		0.764566	76.4566
	27.3561		30.5942
	27.6433		30.64
Normoxia + DEX 5 µg #4	27.4056	27.5302	30.1096	30.1006	2.57039		-0.533472	1.44741		1.43884	143.884
	27.4366		30.077
	27.7484		30.115
Normoxia + DEX 5 µg #5	27.5426	27.7438	30.9629	30.7947	3.05086		-0.0529999	1.03742		1.03128	103.128
	27.7083		30.8386
	27.9806		30.5826
Hyperoxia + DEX 5 µg #1	27.0095	27.1629	30.047	30.2168	3.05391		-0.0499526	1.03523		1.0291	102.91	174.268
	27.1307		30.4182
	27.3486		30.1852
Hyperoxia + DEX 5 µg #2	27.4682	27.6186	29.7065	29.6429	2.02432		-1.07954	2.11336		2.10086	210.086
	27.5129		29.4353
	27.8748		29.7871
Hyperoxia + DEX 5 µg #3	27.6234	27.8153	30.0474	29.966	2.15061		-0.953246	1.93622		1.92476	192.476
	27.7952		29.9556
	28.0274		29.8948
Hyperoxia + DEX 5 µg #4	27.7976	27.8846	30.1834	30.0988	2.21422		-0.889639	1.85271		1.84175	184.175
	27.7905		30.0159
	28.0656		30.097
Hyperoxia + DEX 5 µg #5	27.3942	27.5818	29.8077	29.8156	2.23379		-0.870064	1.82774		1.81693	181.693
	27.5894		29.6475
	27.7618		29.9917
Normoxia + DEX 10 µg #1	28.5417	28.5536	31.264	31.2404	2.68681		-0.417046	1.33519		1.32729	132.729	102.26
	28.5905		31.2388
	28.5286		31.2185
Normoxia + DEX 10 µg #2	28.071	27.959	31.4367	31.7748	3.8158		0.711945	0.610497		0.606883	60.6883
	27.9751		31.8998
	27.8309		31.9879
Normoxia + DEX 10 µg #3	28.5606	28.5606	31.7326	31.4225	2.86189		-0.241971	1.18261		1.17561	117.561
	28.4636		31.2547
	28.6576		31.2801
Normoxia + DEX 10 µg #4	28.011	27.9834	31.0003	31.0086	3.02517		-0.0786928	1.05606		1.04981	104.981
	27.9156		30.9999
	28.0238		31.0257
Normoxia + DEX 10 µg #5	28.3042	28.2335	31.2023	31.3976	3.16409		0.060234	0.959109		0.953431	95.3431
	27.8257		31.6536
	28.5706		31.337
Hyperoxia + DEX 10 µg #1	27.3185	27.389	30.5555	30.5669	3.17787		0.0740094	0.949994		0.944371	94.4371	89.5949
	27.5106		30.5985
	27.338		30.5466
Hyperoxia + DEX 10 µg #2	27.3746	27.1024	30.0367	29.9507	2.84839		-0.255467	1.19372		1.18666	118.666
	26.9334		30.312
	26.9991		29.5035
Hyperoxia + DEX 10 µg #3	27.8509	27.602	30.8947	31.1394	3.53737		0.433511	0.740457		0.736074	73.6074
	27.7302		31.3924
	27.225		31.131
Hyperoxia + DEX 10 µg #4	27.7197	27.6623	30.9267	30.8612	3.19893		0.0950689	0.936228		0.930686	93.0686
	27.9047		30.6882
	27.3624		30.9687
Hyperoxia + DEX 10 µg #5	27.4208	27.1641	30.9652	30.8117	3.64754		0.543682	0.686018		0.681957	68.1957
	26.9075		30.8824
	27.1641		30.5875

## Sheet: Prox1
Prox1	HPRT		Prox1
	Ct	Mean	Ct	Mean	delta CT	mean delta CT control	delta delta CT	2^(-deltadeltaCT) [%]		normalized 100%	%
Normoxia #1	29.4326	29.4	32.7965	32.817	3.41709	3.4988	-0.0817117	1.05827	1.00811	1.04976	104.976	100
	29.2496		32.7316
	29.5177		32.9231
Normoxia #2	27.3528	27.4587	30.8787	31.1544	3.6957		0.196899	0.872424		0.865409	86.5409
	27.4516		31.6274
	27.5718		30.9573
Normoxia #3	27.3025	27.3628	31.0895	31.0726	3.70974		0.210944	0.863972		0.857024	85.7024
	27.409		31.0419
	27.3771		31.0864
Normoxia #4	27.4344	27.571	30.9628	31.0169	3.44593		-0.0528656	1.03732		1.02898	102.898
	27.5479		30.8277
	27.7306		31.2602
Normoxia #5	27.4499	27.4723	30.5136	30.6978	3.22553		-0.273265	1.20854		1.19882	119.882
	27.3037		30.8694
	27.6632		30.7104
Hyperoxia 24 h #1	27.3232	27.3791	31.2673	31.427	4.04792		0.549124	0.683435		0.677939	67.7939	63.7175
	27.2042		31.392
	27.6098		31.6218
Hyperoxia 24 h #2	27.4332	27.5215	31.1235	31.2757	3.75422		0.255417	0.837745		0.831008	83.1008
	27.4333		31.15
	27.698		31.5536
Hyperoxia 24 h #3	26.1186	26.326	30.3442	30.6224	4.29638		0.79758	0.575313		0.570687	57.0687
	26.1725		30.4293
	26.6869		31.0936
Hyperoxia 24 h #4	26.5509	26.5875	30.7533	30.562	3.97448		0.475683	0.719126		0.713344	71.3344
	26.4506		30.5498
	26.7612		30.3829
Hyperoxia 24 h #5	26.0064	26.2503	31.3748	31.0853	4.83493		1.33613	0.396083		0.392898	39.2898
	26.2283		30.9024
	26.5164		30.9786
Normoxia + DEX 1 µg #1	27.4485	27.391	31.2975	31.3397	3.94864		0.449836	0.732126		0.726239	72.6239	86.7415
	27.2118		31.3095
	27.5128		31.4119
Normoxia + DEX 1 µg #2	27.2487	27.2957	31.3227	31.4762	4.18053		0.681736	0.623415		0.618402	61.8402
	27.0578		31.4418
	27.5805		31.664
Normoxia + DEX 1 µg #3	27.4933	27.4701	31.0587	31.0293	3.55928		0.0604811	0.958944		0.951233	95.1233
	27.3167		30.9507
	27.6002		31.0786
Normoxia + DEX 1 µg #4	26.9978	27.1889	30.9606	31.0974	3.90854		0.40974	0.752759		0.746706	74.6706
	27.1955		30.9913
	27.3732		31.3403
Normoxia + DEX 1 µg #5	28.0575	28.0529	31.0728	31.1677	3.11476		-0.38404	1.30499		1.2945	129.45
	28.0361		31.2024
	28.0653		31.2279
Hyperoxia + DEX 1 µg #1	27.001	27.1451	31.3028	31.1943	4.04921		0.550414	0.682824		0.677334	67.7334	56.3768
	27.0683		30.9343
	27.366		31.3458
Hyperoxia + DEX 1 µg #2	27.1904	27.3599	31.5022	31.7875	4.42754		0.928746	0.525315		0.52109	52.109
	27.2855		31.7923
	27.6039		32.0679
Hyperoxia + DEX 1 µg #3	27.0636	27.2487	31.183	31.5441	4.2954		0.796599	0.575705		0.571075	57.1075
	27.1577		31.2938
	27.5247		32.1554
Hyperoxia + DEX 1 µg #4	26.9716	27.0257	31.5141	31.4559	4.43027		0.931467	0.524325		0.520109	52.0109
	26.9215		31.557
	27.184		31.2967
Hyperoxia + DEX 1 µg #5	27.1171	27.2277	30.8031	31.6328	4.40518		0.906379	0.533522		0.529232	52.9232
	27.1447		30.9936
	27.4212		33.1019
Normoxia + DEX 5 µg #1	27.6436	27.7814	30.952	30.8043	3.02289		-0.475909	1.39079		1.37961	137.961	120.912
	27.6829		30.5601
	28.0177		30.9008
Normoxia + DEX 5 µg #2	27.6744	27.7101	30.8515	30.9031	3.19298		-0.30582	1.23612		1.22618	122.618
	27.5775		30.9902
	27.8783		30.8675
Normoxia + DEX 5 µg #3	27.3579	27.4524	31.0566	31.401	3.94857		0.44977	0.73216		0.726272	72.6272
	27.3561		31.2563
	27.6433		31.8901
Normoxia + DEX 5 µg #4	27.4056	27.5302	30.3774	30.5494	3.01918		-0.479616	1.39437		1.38316	138.316
	27.4366		30.6801
	27.7484		30.5906
Normoxia + DEX 5 µg #5	27.5426	27.7438	31.0005	30.8191	3.0753		-0.423502	1.34118		1.33039	133.039
	27.7083		30.7191
	27.9806		30.7378
Hyperoxia + DEX 5 µg #1	27.0095	27.1629	30.8064	30.9974	3.8345		0.335704	0.792397		0.786026	78.6026	52.7328
	27.1307		30.9367
	27.3486		31.2492
Hyperoxia + DEX 5 µg #2	27.4682	27.6186	31.6804	31.8159	4.19726		0.698461	0.616229		0.611274	61.1274
	27.5129		31.645
	27.8748		32.1223
Hyperoxia + DEX 5 µg #3	27.6234	27.8153	31.7528	32.1354	4.32008		0.821286	0.565937		0.561386	56.1386
	27.7952		32.0107
	28.0274		32.6428
Hyperoxia + DEX 5 µg #4	27.7976	27.8846	32.3725	32.7792	4.8946		1.3958	0.380033		0.376977	37.6977
	27.7905		32.6098
	28.0656		33.3551
Hyperoxia + DEX 5 µg #5	27.3942	27.5818	32.673	32.8013	5.21943		1.72063	0.303417		0.300977	30.0977
	27.5894		32.691
	27.7618		33.0398
Normoxia + DEX 10 µg #1	28.5417	28.5536	31.3067	31.271	2.71743		-0.781369	1.71876		1.70494	170.494	93.4527
	28.5905		31.2871
	28.5286		31.2193
Normoxia + DEX 10 µg #2	28.071	27.959	31.4468	31.5191	3.56007		0.061274	0.958417		0.950711	95.0711
	27.9751		31.4978
	27.8309		31.6126
Normoxia + DEX 10 µg #3	28.5606	28.5606	32.5389	32.1815	3.62092		0.12212	0.918836		0.911448	91.1448
	28.4636		32.0539
	28.6576		31.9517
Normoxia + DEX 10 µg #4	28.011	27.9834	32.1339	32.283	4.29959		0.800796	0.574032		0.569416	56.9416
	27.9156		32.2488
	28.0238		32.4665
Normoxia + DEX 10 µg #5	28.3042	28.2335	32.7036	32.62	4.38652		0.887724	0.540466		0.53612	53.612
	27.8257		32.1271
	28.5706		33.0294
Hyperoxia + DEX 10 µg #1	27.3185	27.389	30.3746	30.7006	3.31162		-0.187174	1.13853		1.12938	112.938	121.528
	27.5106		30.9442
	27.338		30.7831
Hyperoxia + DEX 10 µg #2	27.3746	27.1024	30.7014	30.4691	3.36673		-0.132071	1.09587		1.08705	108.705
	26.9334		30.6379
	26.9991		30.0679
Hyperoxia + DEX 10 µg #3	27.8509	27.602	31.1556	30.74	3.13796		-0.360843	1.28418		1.27385	127.385
	27.7302		30.8264
	27.225		30.2379
Hyperoxia + DEX 10 µg #4	27.7197	27.6623	30.242	30.3417	2.67946		-0.819338	1.7646		1.75041	175.041
	27.9047		30.5572
	27.3624		30.226
Hyperoxia + DEX 10 µg #5	27.4208	27.1641	31.0252	30.9102	3.74608		0.247281	0.842483		0.835708	83.5708
	26.9075		30.9856
	27.1641		30.7198

[truncated: 5 more sheets: Nrp1, Nrg1, Syp, Sema3a, Sema3f]
