# Supplementary material for: Neuroprotective effects of dexmedetomidine against hyperoxia-induced injury in the developing rat brain
Source: PLoS One. 2017 Feb 3;12(2):e0171498. doi: 10.1371/journal.pone.0171498 (PMC5291450; doi:10.1371/journal.pone.0171498)
Supplement: S3 Table — (XLSX) [file pone.0171498.s003.xlsx]

## Sheet: Neuropilin-1
Western Blot
Neuropilin-1
Brain	OD NRP-1	OD β-actin	(OD NRP-1 / OD β-actin) x 100	normalized to normoxia 100%
Normoxia #1	73462	135272	54.3069	117.726	46.1298	100
	65849	153298	42.9549	93.1174
Normoxia #2	95841	164983	58.0914	125.93
	75835	146773	51.6682	112.006
Normoxia #3	69032	155260	44.4622	96.385
	56772	132452	42.8623	92.9168
Normoxia #4	59830	168574	35.4918	76.939
	69857	173665	40.2251	87.1999
Normoxia #5	78241	135039	57.9396	125.601
	49077	147398	33.2956	72.178
Hyperoxia #1	23421	188291	12.4387	26.9646
	19587	192837	10.1573	22.0189
Hyperoxia #2	32530	188593	17.2488	37.3918
	24352	165492	14.7149	31.8989
Hyperoxia #3	27387	136276	20.0967	43.5656
	33055	177289	18.6447	40.4179
Hyperoxia #4	17267	146015	11.8255	25.6353
	27853	135007	20.6308	44.7233
Hyperoxia #5	36725	157838	23.2675	50.4392
	15498	133533	11.6061	25.1597
Normoxia + DEX 1 µg #1	82372	168590	48.8594	105.917
	67581	157361	42.9465	93.0992
Normoxia + DEX 1 µg #2	53425	145627	36.6862	79.5282
	48758	140025	34.8209	75.4847
Normoxia + DEX 1 µg #3	79914	149777	53.3553	115.663
	68940	138981	49.6039	107.531
Normoxia + DEX 1 µg #4	92781	167483	55.3973	120.09
	83827	172536	48.5852	105.323
Normoxia + DEX 1 µg #5	50273	135620	37.069	80.3581
	83255	198271	41.9905	91.0268
Normoxia + DEX 5 µg #1	101928	187278	54.426	117.985
	57689	126372	45.6501	98.9602
Normoxia + DEX 5 µg #2	73373	147383	49.7839	107.921
	75767	159488	47.5064	102.984
Normoxia + DEX 5 µg #3	89935	147283	61.0627	132.372
	65465	136473	47.9692	103.987
Normoxia + DEX 5 µg #4	68071	168882	40.3068	87.377
	58499	172736	33.8661	73.4149
Normoxia + DEX 5 µg #5	63292	153672	41.1864	89.2838
	98921	148802	66.4783	144.111
Normoxia + DEX 10 µg #1	92302	146373	63.0594	136.7
	76834	137348	55.9411	121.269
Normoxia + DEX 10 µg #2	64737	176474	36.6836	79.5225
	81026	167850	48.2729	104.646
Normoxia + DEX 10 µg #3	87969	144728	60.7823	131.764
	95487	137006	69.6955	151.086
Normoxia + DEX 10 µg #4	72636	137382	52.8716	114.615
	46732	156477	29.8651	64.7414
Normoxia + DEX 10 µg #5	40982	186722	21.9481	47.5791
	45666	173874	26.2638	56.9347
Hyperoxia + DEX 1 µg #1	25057	127389	19.6697	42.6398
	29387	147463	19.9284	43.2007
Hyperoxia + DEX 1 µg #2	17283	146378	11.8071	25.5954
	19238	168795	11.3973	24.7069
Hyperoxia + DEX 1 µg #3	21287	157584	13.5084	29.2833
	29300	178023	16.4585	35.6788
Hyperoxia + DEX 1 µg #4	26355	124559	21.1586	45.8676
	23458	146347	16.029	34.7477
Hyperoxia + DEX 1 µg #5	19823	135992	14.5766	31.5991
	32414	155943	20.7858	45.0594
Hyperoxia + DEX 5 µg #1	31331	140329	22.3268	48.4
	38948	139848	27.8502	60.3736
Hyperoxia + DEX 5 µg #2	57484	138473	41.5128	89.9912
	62533	156921	39.85	86.3866
Hyperoxia + DEX 5 µg #3	71128	147580	48.1962	104.48
	60925	148393	41.0565	89.0022
Hyperoxia + DEX 5 µg #4	47383	124538	38.047	82.4782
	78374	137286	57.0881	123.755
Hyperoxia + DEX 5 µg #5	65471	135462	48.3316	104.773
	58784	139482	42.1445	91.3607
Hyperoxia + DEX 10 µg #1	50948	184773	27.5733	59.7733
	54994	168741	32.5908	70.6501
Hyperoxia + DEX 10 µg #2	47833	157848	30.3032	65.6912
	63743	162015	39.3439	85.2895
Hyperoxia + DEX 10 µg #3	77092	154463	49.9097	108.194
	49387	147584	33.4637	72.5424
Hyperoxia + DEX 10 µg #4	76732	151717	50.5757	109.638
	39483	164733	23.9679	51.9575
Hyperoxia + DEX 10 µg #5	66171	129835	50.9655	110.483
	44218	135039	32.7446	70.9836

## Sheet: Neuregulin-1
Western Blot
Neuregulin-1
Brain	OD NRG-1	OD β-actin	(OD NRG-1 / OD β-actin) x 100	normalized to normoxia 100%
Normoxia #1	45367	127836	35.4884	69.5539	51.0229	100
	58844	111726	52.6681	103.224
Normoxia #2	78695	128083	61.4406	120.418
	59029	102378	57.6579	113.004
Normoxia #3	68743	132674	51.8135	101.549
	65500	130928	50.0275	98.0491
Normoxia #4	62116	109232	56.8661	111.452
	78933	116727	67.6219	132.532
Normoxia #5	45948	118072	38.9152	76.2701
	50018	132569	37.7298	73.9468
Hyperoxia #1	21263	121983	17.4311	34.1633
	14330	107986	13.2702	26.0084
Hyperoxia #2	19287	105583	18.2671	35.8018
	28379	112938	25.1279	49.2484
Hyperoxia #3	11289	119827	9.42108	18.4644
	17203	116585	14.7558	28.9199
Hyperoxia #4	27366	115364	23.7214	46.4917
	25342	103028	24.5972	48.2081
Hyperoxia #5	26873	127189	21.1284	41.4096
	12008	125635	9.55785	18.7325
Normoxia + DEX 1 µg #1	74287	123961	59.9277	117.453
	47833	119821	39.9204	78.2401
Normoxia + DEX 1 µg #2	56712	107289	52.8591	103.599
	58932	99587	59.1764	115.98
Normoxia + DEX 1 µg #3	88437	104398	84.7114	166.026
	60934	101022	60.3176	118.217
Normoxia + DEX 1 µg #4	43526	117361	37.0873	72.6875
	48599	128382	37.855	74.1922
Normoxia + DEX 1 µg #5	58493	121444	48.1646	94.398
	67333	118303	56.9157	111.549
Normoxia + DEX 5 µg #1	50927	119287	42.6928	83.6739
	48923	109287	44.7656	87.7363
Normoxia + DEX 5 µg #2	68915	103002	66.9065	131.13
	71855	105583	68.0555	133.382
Normoxia + DEX 5 µg #3	56309	124518	45.2216	88.6299
	59049	123002	48.0065	94.0882
Normoxia + DEX 5 µg #4	43557	139287	31.2714	61.2889
	49833	132451	37.6237	73.7389
Normoxia + DEX 5 µg #5	85029	129811	65.5022	128.378
	51103	104599	48.8561	95.7533
Normoxia + DEX 10 µg #1	59483	105281	56.4993	110.733
	75738	103029	73.5113	144.075
Normoxia + DEX 10 µg #2	84737	122839	68.9822	135.198
	49387	128756	38.357	75.1761
Normoxia + DEX 10 µg #3	47662	106627	44.6997	87.6072
	55815	117281	47.5908	93.2735
Normoxia + DEX 10 µg #4	57321	119278	48.0566	94.1864
	62700	127360	49.2305	96.4871
Normoxia + DEX 10 µg #5	47039	102918	45.7053	89.578
	44527	115615	38.5132	75.4821
Hyperoxia + DEX 1 µg #1	23023	118927	19.3589	37.9417
	17881	122314	14.6189	28.6517
Hyperoxia + DEX 1 µg #2	16252	102981	15.7816	30.9303
	13389	109817	12.1921	23.8953
Hyperoxia + DEX 1 µg #3	19981	117280	17.037	33.3909
	25637	114525	22.3855	43.8734
Hyperoxia + DEX 1 µg #4	23411	111262	21.0413	41.239
	14525	129181	11.2439	22.037
Hyperoxia + DEX 1 µg #5	27816	132415	21.0067	41.1711
	17281	109827	15.7347	30.8386
Hyperoxia + DEX 5 µg #1	22095	128911	17.1397	33.5922
	28377	117827	24.0836	47.2016
Hyperoxia + DEX 5 µg #2	44610	118928	37.5101	73.5162
	59483	114164	52.1031	102.117
Hyperoxia + DEX 5 µg #3	47663	114555	41.6071	81.5459
	61726	117618	52.4801	102.856
Hyperoxia + DEX 5 µg #4	70053	121919	57.4586	112.613
	64737	106772	60.6311	118.831
Hyperoxia + DEX 5 µg #5	59844	109281	54.7616	107.327
	41022	113029	36.2933	71.1315
Hyperoxia + DEX 10 µg #1	77342	117881	65.6102	128.59
	64736	131444	49.2499	96.525
Hyperoxia + DEX 10 µg #2	60014	129092	46.4893	91.1146
	52535	120281	43.6769	85.6025
Hyperoxia + DEX 10 µg #3	55723	109262	50.9994	99.954
	34525	108999	31.6746	62.0792
Hyperoxia + DEX 10 µg #4	40999	107622	38.0954	74.6633
	56752	106551	53.2628	104.39
Hyperoxia + DEX 10 µg #5	39488	103526	38.1431	74.7568
	63663	98879	64.3848	126.188

## Sheet: Synaptophysin
Western Blot
Synaptophysin
Brain	OD SYNAP	OD β-actin	(OD SYNAP / OD β-actin) x 100	normalized to normoxia 100%
Normoxia #1	44389	149833	29.6256	85.2649	34.7454	100
	35262	125678	28.0574	80.7514
Normoxia #2	37280	142535	26.155	75.276
	45377	141627	32.0398	92.213
Normoxia #3	48382	130251	37.1452	106.907
	52636	133248	39.5023	113.691
Normoxia #4	63524	121231	52.3991	150.809
	57463	125869	45.653	131.393
Normoxia #5	47839	167584	28.5463	82.1584
	41525	146573	28.3306	81.5376
Hyperoxia #1	11417	155072	7.36239	21.1895
	15260	157483	9.68993	27.8884
Hyperoxia #2	13144	152626	8.6119	24.7857
	17267	150945	11.4393	32.9231
Hyperoxia #3	12344	166837	7.39884	21.2944
	13411	171726	7.80953	22.4764
Hyperoxia #4	17269	144251	11.9715	34.4549
	12333	149373	8.25651	23.7629
Hyperoxia #5	9382	142535	6.58224	18.9442
	8372	138929	6.0261	17.3436
Normoxia + DEX 1 µg #1	36722	147577	24.8833	71.616
	29838	160958	18.5378	53.3531
Normoxia + DEX 1 µg #2	45261	161726	27.9862	80.5465
	65262	152441	42.8113	123.214
Normoxia + DEX 1 µg #3	77770	127353	61.0665	175.754
	38292	146371	26.1609	75.2931
Normoxia + DEX 1 µg #4	57848	148888	38.8534	111.823
	61727	151127	40.8445	117.553
Normoxia + DEX 1 µg #5	47881	181827	26.3333	75.7892
	55003	145363	37.8384	108.902
Normoxia + DEX 5 µg #1	72715	167585	43.3899	124.879
	53663	163728	32.7757	94.331
Normoxia + DEX 5 µg #2	48923	162717	30.0663	86.5331
	51515	147430	34.942	100.566
Normoxia + DEX 5 µg #3	62637	171928	36.4321	104.854
	43535	153261	28.4058	81.754
Normoxia + DEX 5 µg #4	48381	146370	33.0539	95.1316
	56733	139282	40.7325	117.231
Normoxia + DEX 5 µg #5	50987	155262	32.8393	94.5141
	62732	150828	41.5917	119.704
Normoxia + DEX 10 µg #1	52435	143526	36.5335	105.146
	46727	147383	31.7045	91.2479
Normoxia + DEX 10 µg #2	39283	145300	27.0358	77.811
	53526	132342	40.4452	116.404
Normoxia + DEX 10 µg #3	67828	156744	43.2731	124.543
	35572	161799	21.9853	63.2754
Normoxia + DEX 10 µg #4	47838	173672	27.545	79.2767
	61660	146373	42.1253	121.24
Normoxia + DEX 10 µg #5	49874	134450	37.0948	106.762
	56675	168547	33.6256	96.7771
Hyperoxia + DEX 1 µg #1	21178	154783	13.6824	39.3789
	10072	128392	7.84473	22.5777
Hyperoxia + DEX 1 µg #2	14521	126371	11.4908	33.0713
	7838	135266	5.79451	16.677
Hyperoxia + DEX 1 µg #3	19273	123247	15.6377	45.0065
	11982	149388	8.02072	23.0843
Hyperoxia + DEX 1 µg #4	9945	146747	6.77697	19.5046
	13425	156793	8.56224	24.6428
Hyperoxia + DEX 1 µg #5	17162	154302	11.1223	32.011
	18271	166462	10.9761	31.59
Hyperoxia + DEX 5 µg #1	63526	156455	40.6034	116.86
	59409	178493	33.2837	95.7929
Hyperoxia + DEX 5 µg #2	53566	147306	36.3638	104.658
	72828	157444	46.2564	133.13
Hyperoxia + DEX 5 µg #3	64663	126732	51.0234	146.849
	45678	164669	27.7393	79.8358
Hyperoxia + DEX 5 µg #4	39822	174837	22.7766	65.5529
	56369	139484	40.4125	116.31
Hyperoxia + DEX 5 µg #5	61522	146373	42.031	120.968
	48933	154535	31.6647	91.1333
Hyperoxia + DEX 10 µg #1	40930	150094	27.2696	78.4839
	39483	162253	24.3342	70.0357
Hyperoxia + DEX 10 µg #2	54636	172738	31.6294	91.0318
	61727	138470	44.5779	128.299
Hyperoxia + DEX 10 µg #3	59483	146877	40.4985	116.558
	55633	152638	36.4477	104.899
Hyperoxia + DEX 10 µg #4	52660	149380	35.2524	101.459
	62117	163777	37.9278	109.159
Hyperoxia + DEX 10 µg #5	40011	153618	26.0458	74.9617
	37262	151554	24.5866	70.7621

## Sheet: Semaphorin-3A
Western Blot
Semaphorin-3A
Brain	OD SEMA-3A	OD β-actin	(OD SEMA-3A / OD β-actin) x 100	normalized to normoxia 100%
Normoxia #1	38726	168795	22.9426	121.432	18.8935	100
	30292	149480	20.2649	107.259
Normoxia #2	27366	173732	15.7518	83.3719
	21424	165262	12.9637	68.6145
Normoxia #3	27090	147383	18.3807	97.2859
	31265	139483	22.4149	118.638
Normoxia #4	34525	178282	19.3654	102.498
	37819	165740	22.8183	120.773
Normoxia #5	28394	151626	18.7263	99.1154
	27011	176473	15.306	81.0123
Hyperoxia #1	9283	160929	5.76838	30.5311
	7203	165744	4.34586	23.0019
Hyperoxia #2	4777	156363	3.05507	16.17
	15626	151512	10.3134	54.587
Hyperoxia #3	11834	172771	6.84953	36.2534
	5891	181929	3.23808	17.1386
Hyperoxia #4	7384	136720	5.40082	28.5856
	6004	164743	3.64446	19.2895
Hyperoxia #5	12453	174633	7.13095	37.743
	16717	149584	11.1757	59.1509
Normoxia + DEX 1 µg #1	37272	172610	21.5932	114.289
	30440	158475	19.2081	101.665
Normoxia + DEX 1 µg #2	27181	161720	16.8074	88.959
	25556	145545	17.5588	92.936
Normoxia + DEX 1 µg #3	21992	163727	13.4321	71.094
	27838	183703	15.1538	80.2066
Normoxia + DEX 1 µg #4	45363	164733	27.5373	145.75
	18929	165747	11.4204	60.4464
Normoxia + DEX 1 µg #5	37480	155892	24.0423	127.252
	31339	157281	19.9255	105.462
Normoxia + DEX 5 µg #1	41278	161727	25.5233	135.09
	25055	164730	15.2097	80.5026
Normoxia + DEX 5 µg #2	21331	173744	12.2773	64.9815
	29838	146367	20.3857	107.898
Normoxia + DEX 5 µg #3	33452	133499	25.0579	132.627
	28373	157464	18.0187	95.3701
Normoxia + DEX 5 µg #4	36722	148933	24.6567	130.504
	31009	157841	19.6457	103.982
Normoxia + DEX 5 µg #5	23668	172738	13.7017	72.5207
	26737	163663	16.3366	86.467
Normoxia + DEX 10 µg #1	31219	183771	16.988	89.9146
	22341	136262	16.3956	86.7793
Normoxia + DEX 10 µg #2	19928	152661	13.0538	69.0914
	36727	188499	19.4839	103.125
Normoxia + DEX 10 µg #3	21451	162737	13.1814	69.7669
	26373	137266	19.2131	101.692
Normoxia + DEX 10 µg #4	29388	145635	20.1792	106.805
	29005	135266	21.4429	113.494
Normoxia + DEX 10 µg #5	21011	164773	12.7515	67.4915
	25632	162617	15.7622	83.4267
Hyperoxia + DEX 1 µg #1	9388	182710	5.1382	27.1956
	15162	174636	8.68206	45.9527
Hyperoxia + DEX 1 µg #2	12533	145982	8.58531	45.4406
	8347	147883	5.64433	29.8745
Hyperoxia + DEX 1 µg #3	16271	156477	10.3983	55.0367
	9928	164747	6.02621	31.8957
Hyperoxia + DEX 1 µg #4	12092	171717	7.04182	37.2712
	15526	180254	8.6134	45.5893
Hyperoxia + DEX 1 µg #5	12770	146377	8.72405	46.1749
	7277	156466	4.65085	24.6162
Hyperoxia + DEX 5 µg #1	29383	167281	17.5651	92.9689
	25763	171828	14.9935	79.358
Hyperoxia + DEX 5 µg #2	30292	162711	18.6171	98.537
	22367	150287	14.8829	78.7725
Hyperoxia + DEX 5 µg #3	36262	159019	22.8036	120.696
	21391	146773	14.5742	77.1389
Hyperoxia + DEX 5 µg #4	27448	164003	16.7363	88.5824
	25503	167732	15.2046	80.4755
Hyperoxia + DEX 5 µg #5	37282	158484	23.5241	124.509
	18891	153442	12.3115	65.1627
Hyperoxia + DEX 10 µg #1	28199	137484	20.5108	108.56
	20029	139050	14.4042	76.2389
Hyperoxia + DEX 10 µg #2	27182	152563	17.8169	94.3019
	23421	161172	14.5317	76.9138
Hyperoxia + DEX 10 µg #3	37282	183933	20.2693	107.282
	31291	170776	18.3228	96.9797
Hyperoxia + DEX 10 µg #4	26373	161790	16.3008	86.2772
	20101	145363	13.8281	73.1901
Hyperoxia + DEX 10 µg #5	19907	148378	13.4164	71.0108
	26622	155683	17.1001	90.5082

## Sheet: Semaphorin-3F
Western Blot
Semaphorin-3F
Brain	OD SEMA-3F	OD β-actin	(OD SEMA-3F / OD β-actin) x 100	normalized to normoxia 100%
Normoxia #1	35269	172830	20.4068	100.971	20.2106	100
	39281	136470	28.7836	142.418
Normoxia #2	51626	154363	33.4445	165.48
	28392	181922	15.6067	77.2203
Normoxia #3	20198	163722	12.3368	61.0411
	19287	156474	12.326	60.9879
Normoxia #4	32425	148393	21.8508	108.115
	29383	153621	19.1269	94.6382
Normoxia #5	21120	167278	12.6257	62.4706
	37262	145565	25.5982	126.657
Hyperoxia #1	4938	177281	2.78541	13.7819
	15262	135261	11.2834	55.829
Hyperoxia #2	17003	146272	11.6242	57.5155
	11918	156749	7.60324	37.6201
Hyperoxia #3	8772	162518	5.39756	26.7066
	14203	145363	9.77071	48.3445
Hyperoxia #4	17281	137771	12.5433	62.0629
	12099	160374	7.54424	37.3281
Hyperoxia #5	13411	171727	7.80949	38.6406
	8994	166262	5.40953	26.7658
Normoxia + DEX 1 µg #1	45525	146777	31.0164	153.466
	30292	163639	18.5115	91.5929
Normoxia + DEX 1 µg #2	32411	155260	20.8753	103.289
	28372	139298	20.3678	100.778
Normoxia + DEX 1 µg #3	24378	163727	14.8894	73.6714
	21001	151281	13.8821	68.6873
Normoxia + DEX 1 µg #4	32727	147300	22.2179	109.932
	38283	157483	24.3093	120.28
Normoxia + DEX 1 µg #5	25519	162533	15.7008	77.686
	31145	143444	21.7123	107.43
Normoxia + DEX 5 µg #1	36272	147832	24.536	121.401
	20939	142515	14.6925	72.697
Normoxia + DEX 5 µg #2	22314	184737	12.0788	59.7647
	27883	160198	17.4053	86.1199
Normoxia + DEX 5 µg #3	41441	163727	25.311	125.236
	18299	166172	11.0121	54.4867
Normoxia + DEX 5 µg #4	30278	171271	17.6784	87.471
	33711	145350	23.193	114.757
Normoxia + DEX 5 µg #5	26077	148393	17.5729	86.9491
	24550	156370	15.6999	77.6817
Normoxia + DEX 10 µg #1	37281	151552	24.5995	121.716
	30972	167270	18.5162	91.6162
Normoxia + DEX 10 µg #2	38111	163526	23.3058	115.315
	26670	148393	17.9725	88.9264
Normoxia + DEX 10 µg #3	29898	141528	21.1251	104.525
	31001	173821	17.835	88.2459
Normoxia + DEX 10 µg #4	25772	160928	16.0146	79.2387
	29181	135646	21.5126	106.442
Normoxia + DEX 10 µg #5	33566	146377	22.9312	113.461
	31411	153894	20.4108	100.991
Hyperoxia + DEX 1 µg #1	14006	148801	9.41257	46.5725
	11277	165372	6.81917	33.7406
Hyperoxia + DEX 1 µg #2	16055	155710	10.3108	51.017
	18271	180119	10.1438	50.1907
Hyperoxia + DEX 1 µg #3	9875	149383	6.61052	32.7082
	13441	163747	8.20839	40.6143
Hyperoxia + DEX 1 µg #4	18955	143227	13.2342	65.4817
	8963	170281	5.26365	26.044
Hyperoxia + DEX 1 µg #5	14251	161518	8.82317	43.6561
	17722	167281	10.5941	52.4188
Hyperoxia + DEX 5 µg #1	26116	156437	16.6943	82.6015
	28999	159403	18.1923	90.0135
Hyperoxia + DEX 5 µg #2	25141	149302	16.839	83.3178
	33244	142511	23.3273	115.421
Hyperoxia + DEX 5 µg #3	30827	147383	20.9163	103.492
	27811	152612	18.2233	90.1672
Hyperoxia + DEX 5 µg #4	22353	136366	16.3919	81.1056
	27818	151621	18.3471	90.7794
Hyperoxia + DEX 5 µg #5	21189	173844	12.1885	60.3075
	32916	134671	24.4418	120.936
Hyperoxia + DEX 10 µg #1	22876	146630	15.6012	77.193
	25637	171626	14.9377	73.9103
Hyperoxia + DEX 10 µg #2	29871	150928	19.7916	97.9266
	33526	141469	23.6985	117.258
Hyperoxia + DEX 10 µg #3	24241	132928	18.2362	90.2308
	21788	135622	16.0652	79.4892
Hyperoxia + DEX 10 µg #4	31019	147373	21.048	104.143
	34521	151550	22.7786	112.706
Hyperoxia + DEX 10 µg #5	24511	163526	14.9891	74.1643
	29838	145503	20.5068	101.466
